# Supplementary material for: A molecular switch modulates assembly and host factor binding of the HIV-1 capsid
Source: Nat Struct Mol Biol. 2023 Feb 9;30(3):383–90. doi: 10.1038/s41594-022-00913-5 (PMC10023569; doi:10.1038/s41594-022-00913-5)
Supplement: Source Data Fig. 4 — Statistical Source Data [file 41594_2022_913_MOESM4_ESM.xlsx]

## Sheet: Fig 4e
	WT	WT	M66A	M66A	G60A/G61P	G60A/G61P	G60A/G61P/M66A	G60A/G61P/M66A
	+FG peptide	+GG peptide	+FG peptide	+GG peptide	+FG peptide	+GG peptide	+FG peptide	+GG peptide
	3.7	0.2	-0.1	0.4	-0.1	0.3	0	0.1
	3.7	0.3	0.1	0.2	-0.1	0.1	-0.1	0.1
	3.8	0.3	0.3	0.1	0.1	0.1	0.1	0
	3.6	0.3
average	3.7	0.275	0.1	0.233333	-0.0333333	0.166667	0	0.0666667
SD	0.0816497	0.05	0.2	0.152753	0.11547	0.11547	0.1	0.057735
