# Supplementary material for: A molecular switch modulates assembly and host factor binding of the HIV-1 capsid
Source: Nat Struct Mol Biol. 2023 Feb 9;30(3):383–90. doi: 10.1038/s41594-022-00913-5 (PMC10023569; doi:10.1038/s41594-022-00913-5)
Supplement: Source Data Extended Data Fig. 1 — Statistical Source Data [file 41594_2022_913_MOESM5_ESM.xlsx]

## Sheet: Ext Data Fig1l
WT	V24D	A31G	F32A	L138F	L138W			WT	V24D	A31G	F32A	L138F	L138W
66.5	142.4	105.7	210	224.2	899.6		average	71.6902	308.182	86.59	211.712	287.492	186.575
59.5	109.3	106.5	200	264.6	590.5		SD	21.2053	507.323	35.7452	182.268	521.504	269.776
76.1	310.1	86.3	840	312.2	414.2
68.4	352.1	100.3	270	275.8	544.9
70.8	269.8	112	150	238.9	510.6
84.1	462.4	111.1	170	244.8	300.1
72.3	213.8	116	600	416.8	321.2
79.6	204.2	96.3	100	296.4	248.6
76.6	274.6	99	90	201.2	284.5
66	96.2	91.2	90	224.9	225.9
74	185.9	90.2	180	206.2	296.9
76	296.4	76	240	203	353
80.6	206.5	79.2	230	224.9	507.6
79.1	172.3	84.9	240	220	704.1
79.4	331.5	77.3	140	120.7	254.3
91.9	372.4	79.7	430	102.2	768.1
72.4	255.1	84.1	220	260.5	820.2
67.2	212.9	104	230	255.5	132.1
69.9	216.8	100.7	430	384	120
62.8	462.7	75.5	230	218.4	144.3
75.3	111.6	108	160	308.9	121.3
73.4	341.3	117.7	400	271.9	248.6
60.5	131.6	89.9	170	255.8	161.6
69	237.9	95.1	330	201.7	360.8
58.9	312	78.9	360	161.6	484.5
67.9	347.9	72.1	590	263.8	398.2
70.3	131.6	89.9	150	363.6	845.3
63.6	375	103.2	260	285.2	546
61.2	170.9	85.9	150	196.2	678.8
75	141.8	79.4	480	225.5	178.4
72.5	273	76.9	150	195.3	157
59.9	207.9	82.5	160	447.1	1120.1
58.1	226.3	88.8	370	410.6	837.7
67.2	432	76.4	260	378.7	526.2
66.8	146.7	78.9	450	453.5	217.4
55.8	159.4	85	200	368.2	542
93.1	287.1	90.7	150	365.4	349.1
77.2	430.5	95.4	170	231.7	807.2
54.9	210.8	96.3	150	432.4	204
63.2	633.7	105.2	320	332.9	231.5
71.6	260.5	88.1	850	418.9	119.5
56.9	240.1	73	110	239.2	209.9
81.2	332.7	92.3	100	505.1	168.1
81.6	135.8	85.6	350	399.1	190.6
98.2	219.1	84.4	180	250.8	457.3
70	340.1	81	970	236.9	133.2
69.4	344.6	81.6	270	329.8	288.6
66	191.4	96.2	180	212.7	1110.4
72.8	818.8	79.2	130	242.1	929.9
54.6	266.8	79.4	320	338.4	356.9
68.9	333.7	102	200	484.1	206.9
68.4	223.8	65.1	130	329.2	968.3
72.5	549.4	71.2	190	287.3	224.2
70.8	129.8	74.7	240	317.8	346.1
80.6	631.1	85.6	310	230.4	492
62.8	587.9	88.1	330	272.4	346.3
99.5	179.3	79.4	980	244.7	433.2
104.8	508.3	80.9	390	373.4	479.9
96.2	113.8	88.5	150	340.8	218.2
104.4	276	56.1	250	351.7	306.2
78.2	407.3	95.1	170	248.3	281.1
103.6	259.5	76.9	130	176	172.7
96.4	279.3	79.4	70	286.5	247.9
109.1	562.3	105.9	300	254.7	409
111	200	84	200	644.2	680.3
127.6	559	79.4	350	252.9	911.6
90.1	268.5	83.2	270	278.6	220.9
90.1	286.8	70	140	270	353.1
115.9	160.1	73.4	220	188.2	525
99.7	149.5	64.1	270	211.4	397.6
99	120.1	80.1	220	279.4	211.8
90.8	227.4	59.1	130	298.8	164.9
87.2	343.5	56.9	160	317.6	886.7
95.7	293.7	63.2	300	171	451.3
93.7	212.9	101.2	150	286.7	589.4
65.8	362.2	59.1	200	273.3	515.4
83.2	151.4	61.1	190	250.4	263.2
84.9	132.4	84.4	260	189.9	326.5
99.3	411.3	85.9	350	248.4	169.9
88.2	488.4	64.6	130	320.8	129.5
92	331	74.7	240	661	132.8
78.5	358.8	68.5	180	269.2	94.9
105	352.8	84.4	130	254.2	99.3
83	365.6	69.9	120	806.1	126.1
76.7	217.6	115.2	210	385.6	134.2
90.3	243.8	108.7	210	335.6	133.2
87.5	429.2	82.5	170	406	147.1
84.5	148.1	82.5	270	562.9	156.5
76.5	263.2	100.7	70	474.5	146.1
114.8	180	100.1	180	235.3	82.5
87.2	185.6	91.3	390	225.4	100.2
94.2	228.1	72.4	160	362.2	199.8
88.2	268.7	100.3	290	287.7	104.7
89	191.2	96.7	130	499.2	107.7
98.7	201.2	86.5	410	508.7	128.1
106.2	228.6	135.4	250	397.6	123.2
94.2	371.8	76.8	200	278.4	93.4
77.4	411.8	121.7	160	287.2	107.7
74.3	120.9	113.1	860	261.6	108.1
76	189.7	71.6	220	299.7	111.1
67.4	198.3	101.2	370	258	88.5
75.1	364.9	104.1	240	349.9	140.7
79.4	346.8	76.4	70	368.4	114.5
73.8	261.7	90.5	350	299.2	103.8
83.6	209.6	102	480	308.9	72.1
84.5	147.1	99.4	210	466.8	76.4
76	280.2	97.3	380	272	84.8
79.9	361.9	82.5	310	231.7	100.3
76.4	363.2	55.6	220	305.4	72.1
84.9	255.6	89.9	130	305.4	76.4
64.9	89.9	100.1	200	305.4	84.8
106.3	342.9	105.6	290	305.4	100.3
94.2	228.9	83.5	200	305.4	91.6
74.2	319.7	90.5	220	305.4	93.7
96.7	492.9	111.4	320	305.4	40.2
108.4	273.1	86.2	300	294	32.3
123.9	370.6	100	120	421.5	60.3
87.8	294.7	63.2	130	478.5	43.7
82.4	164.4	78.9	380	291.5	55.3
103.2	177.5	82.1	510	290.7	45.7
82.8	246.7	73	630	307.8	36.5
81.2	115.4	81	310	183.2	40.2
74.3	171	62.5	230	328.3	86.5
116.5	183.5	48	1820	255.6	59.1
104.1	573.1	50.9	220	262.2	56.9
82.5	325.9	73.5	240	464.7	40.2
87.6	224	59.1	250	248.2	48.4
105	127.1	76.9	130	311.8	21.6
98.7	642.6	68.5	400	320.3	24.7
93.4	410.4	45.6	180	156.5	32.3
70.8	276.9	73.5	200	184.1	24.3
99.4	258.1	68.5	300	187.8	40
85.3	548.1	62.5	150	176.6	43.3
83.4	260	76.1	310	186.9	37.7
96	310.1	80.5	200	156	36.9
109	425.9	88.4	60	157	46.6
88.8	316.5	88.8	560	145	81.6
83	270.7	87.8	130	184.8	78.9
85	435	78.6	200	161.4	37.9
103.3	303.2	60.1	240	156.5	51.3
108.7	152.1	63.2	370	204.4	42.5
90.7	279.5	72.1	180	159.8	53.8
100.6	124.6	76.1	1090	156.5	34.4
92	204.4	64.1	250	174.9	37.7
99.2	273	67.1	220	154.8	40.8
89.2	231.2	73.8	160	142.6	45.6
116.5	334.3	63.2	180	153.7	39.4
89	127.6	96.7	110	174	32
86.4	102.4	81	170	144.3	40
90.7	113.4	84.9	150	123.1	17.9
93.4	112.9	85.5	120	206.5	32.3
125.9	100.2	83.5	160	138.9	60
108.7	100.2	92.3	140	150.4	56.6
110	103.2	64.1	140	197.9	83.6
100.3	105.9	102.8	160	214.4	36.5
111.3	124.6	44.2	140	222.3	36.9
89.2	156.8	32.2	80	190.6	45.6
126.1	128	36.9	180	151.6	61.1
99.3	120.3	65.6	180	119.2	36.2
98.4	142.6	62.6	100	194.6	21.5
89.5	150.5	62.6	880	224.5	24
96	91.2	41.8	320	134.4	20
93.4	90.2	24.3	380	149.7	34.2
118.1	150.3	43.3	140	162.2	52.2
106.4	114.5	63.2	210	148.4	62.6
115.8	121.5	52	290	172.9	25.3
102	192.4	60.9	260	177.5	35.8
60.7	120.3	59.1	880	201.2	40.2
92.7	100.2	50.9	260	150.6	64.5
67.1	116	52.6	360	108.1	39.6
109.9	100	56.6	160	187.2	68.8
90.1	96.7	52.2	240	128.9	48.8
75.2	98.4	56.1	110	152.7	61.2
92	98.8	42.5	240	151.8	57.7
90	115.4	48.3	190	166.9	76.4
100.8	95.4	63.2	180	218.9	37.7
86.6	110.9	44.7	120	113.1	68.8
102.7	100	49.5	220	123.5	68.1
79.2	106.5	45.3	420	167.5	53.7
91.2	159.2	44.2	330	136.6	46.8
93.8	92.3	60	150	107.2	36.9
85	113.2	40.8	150	139	25.3
127.9	91.3	48.2	170	204.8	51.2
95.5	105.2	52	750	195.5	46.6
34.1	89.4	69.1	450	172.8	48.2
56.6	129	63.2	390	168.6	21.5
58	124.3	64.6	980	380.4	37.7
55	132.5	60	400	176.5	56.6
61.7	135.8	55.7	920	189	87.4
35.6	96.7	66	280	102.4	37.7
40.4	113.8	35.8	180	175.9	41.2
55.3	108	62.6	150	168.6	41.2
50.1	96.2	57.3	150	146.9	48.2
64.9	115.2	56.6	120	188.6	40.8
48.4	129.8	56.6	290	155.1	23.3
54.9	99.4	60.5	440	124.2	30.5
62.8	97.3	56.1	120	182.3	48.2
53	88.4	52	200	183	58.2
43.9	94.1	48.7	310	199.9	35.8
52.6	89.9	58.2	250	224.6	34.4
46.2	105.2	91.2	310	170.6	21.5
38.8	119.3	62.2	460	143.1	25.6
46	102	48	150	165.4	32.2
49.7	96	59.5	290	163.7	25.3
52.2	102	33.9	130	186	52
24.1	95.9	43.3	460	180.8	32.2
44.4	72.6	36.9	580	207.9	37.9
48.4	82.5	43.3	280	166.9	20
50	95.3	60.1	110	158.1	36
41.2	98.7	70.9	260	189.8	44
42.8	61.6	45.6	160	173.7	25.6
40.4	84.5	62.5	510	147.9	32.2
28.6	87.4	76.4	650	178.9	20
50.4	43.1	46.6	300	171.5	54.4
44.4	83.2	48.7	670	168.7	44.7
41.8	48.2	53.8	1000	207.9	44.7
48.1	73.8	63.2	150	182.3	32.2
38.4	101.3	52.2	210	159.4	54.4
60	76.4	39.4	100	202	52.2
63.8	64.5	55.6	890	161.2	43.3
67.7	84.38	42.5	230	141.5	28.3
55	85.04	56.6	190	191	20.4
60.8	54.41	79.4	260	136.1	56.6
70	89.4	98.4	570	171.5	40
54	70	37.9	370	162.3	40.8
64.3	84.8	56.1	270	194.1	31.2
41.6	56.9	52	450	134.1	28.3
28.3	43.1	37.9	150	168.7	41.2
49.5	81.6	48.8	190	164.2	32.2
44	61.1	65.1	120	195.8	44
61.2	85.9	72.1	160	162.7	36.9
28.3	84.1	73.8	170	201.2	116.6
26.9	70.9	72	210	192.2	34.2
57.6	87.4	78.9	170	172.7	56.6
36.1	105.6	44	410	236.7	54.4
47.7	57.7	63.2	370	189.7	48.2
64.4	48.2	74.4	140	143.1	16.5
68	84.4	79.4	190	251.2	43.1
60.4	86.3	57.3	320	175	43.3
67.1	60.1	41.8	90	180.2	25.6
54.1	60	52.2	100	164.7	32.2
72.6	73.5	55.6	260	149.8	24.3
70.8	56.6	55.7	160	158.4	20
69.1	50.6	40.2	170	131.8	31.2
62.6	104.3	61.1	360	130.8	41.2
69.1	71.6	59.5	210	178.9	42.5
75.5	96.3	79.4	250	170.7	95.1
43.3	56.6	66	390	212.5	37.7
51.4	82.4	41.2	170	201.2	28.3
43.7	61.1	65.1	320	166.4	95.1
45.9	59.1	48	110	188.1	36.9
73.1	83.5	45.6	130	191.7	59.1
75.2	69.1	48.7	170	156.1	14.4
51.8	58.2	69.1	220	119.3	56.1
53.1	76.4	52.6	160	136.1	39.4
44.3	68.8	59.5	130	145.9	50.1
76.9	65.6	28.8	490	158.1	33
40	85	64.6	310	173.7	63.2
82.8	120	48.2	170	206.1	57.7
55.2	100.7	48	120	176.5	31.2
75.2	60.1	37.7	250	150	37.7
72.6	71.6	44.7	180	189.8	33.9
57.7	72	36.2	160	102.5	25.6
81.6	76.4	45.6	330	114.2	25.3
76.9	78.6	53.7	220	61.8	67.9
89.5	66	36.9	130	51.6	54.4
70.3	62.5	45.3	80	106.2	34.2
57.9	41.2	36.9	210	56.9	46.6
64.2	61.2	34.2	70	76.8	17.9
78.1	48.2	51.2	260	67.9	43.3
53.7	48.3	39.6	110	102.7	41.2
36.5	72.1	68.1	210	144.5	26.8
52.4	66.2	28.8	340	48	20.4
40.2	59.5	28	70	83.6	41.2
81.2	65.1	53.8	160	90.2	53.8
61.8	50.1	62.1	328.786	85.9	44.2
76.5	48.7	68.1	261.171	72	48.3
61.8	57.3	21.5	242.633	102.7	58.2
75.7	84.4	36.9	198.825	104.8	36.9
53.4	28.3	60	187.294	97.7	44.7
72.3	56.1	43.1	161.946	84.9	43.1
66.3	63.2	83.5	136.829	84.9	28.3
76.8	45.3	48.8	195.183	102.2	41.2
88.2	57.3	70	233.035	90	33.9
44.3	54.4	51.2	182.067	104.8	25.6
73.1	44.7	50.1	172.578	85.9	21.5
45	58.2	59.5	82.621	102.2	23.3
59.1	65.1	63.2	112.096	118.3	32.2
60.4	89.9	39.6	120.363	97.7	25.3
62.6	69.9	41.8	140.961	102.2	47
36.1	64.6	46.8	190.196	75.2	41.2
70	76.4	70.8	107.987	102	26.8
98.1	63.2	34.2	116.658	71.5	20.4
76.8	48.8	46.6	132.83	107.9	41.2
68.5	61.2	32.2	277.586	95	53.8
59.8	55.7	55.7	95.098	66.9	44.2
66.1	73	28	131.877	134.3	48.3
54.1	62.5	46.8	115.609	119.3	58.2
54.1	62.6	53.7	111.278	162.2	36.9
67.4	40	28	127.315	128.9	44.7
63.1	48.8	36.9	112.676	113.4	43.1
53.7	63.2	29.1	124.448	74	28.3
67.4	72.4	43.3	175.575	86	41.2
70	66	55.7	93.67	74.7	33.9
48.8	32.2	29.1	133.255	104.6	25.6
41.8	26.8	43.1	106.364	92.6	21.5
66.6	50.6	53.8	70.342	76.5	23.3
57.7	72.1	33	90.459	72.8	32.2
53.1	68.4	44.2	94.041	126.7	25.3
49.2	62.6	28.8	89.152	87.6	47
60.4	64.6	40	76.101	248.4	460
88.3	76.4	40.8	93.717	62.7	510
69.3	71.6	48.8	83.041	67.8	160
51.1	37.9	60	88.515	112.6	490
55.8	83.2	57.3	113.445	83.3	190
49.9	64.5	50.6	68.842	86	410
48.1	74.7	45.6	94.41	55.6	150
62.6	73.8	37.7	104.716	53.3	310
51.3	57.3	40	73.898	107.9	290
51.8	56.1	44.2	88.712	168.6	150
43	32.2	48.2	55.951	74	220
58.9	68.1	56.9	67.888	57.6	170
43	65.1	48.7	69.408	83.3	190
30	48	43.1	101.683	60.7	240
51.6	65.1	36.9	140.095	320.8	130
44.3	58.2	46.6	104.258	60.7	200
60.4	72	42.5	93.251	74.7	160
69.8	59.1	59.1	100.953	101.7	580
64.9	55.6	64.5	84.443	115.4	130
59.5	68.4	24	98.908	101.2	560
42.6	56.6	28	72.951	80	540
53.2	67.9	31.2	96.595	113.1	530
36.1	450	72.4	59.637	77	100
42.6	340	41.2	94.961	132.5	280
40.8	160	45.6	125.457	115.8	240
36.5	260	36.9	92.549	103.7	130
60	100	53.8	57.257	129.7	1410
51.8	130	39.4	55.404	100.1	250
63.3	230	62.5	99.783	65.4	220
68.4	270	54.4	119.493	85.2	410
66.6	250	62.6	100.131	75.7	130
63.1	450	66.6	263.994	117	100
57.7	170	60	205.814	130.3	230
56.6	180	57.3	175.6	91.5	190
59.5	130	61.1	105.141	96.4	140
54.3	560	39.4	185.831	125.5	190
47	110	50.6	233.432	89.4	160
51.1	670	39.4	148.692	96.3	160
79.7	170	32.2	137.122	83.2	740
85.9	1610	49.5	210.55	72.3	390
54.7	170	164.2	66.268	53.3	1450
58.9	230	128	104.217	53	170
61.8	790	114.6	174.582	50	190
42.4	750	150.4	126.079	53.3	410
50.3	730	116.5	88.712	41.6	860
66.6	460	130.2	83.25	53	510
65.8	70	124.5	76.671	70.7	180
45	180	149.9	70.094	51.1	160
34.2	50	156.2	127.349	53.3	270
80.5	80	60	75.182	111.8	130
37.9	90	120	85.72	62	200
66.4	130	110	63.109	88.8	260
79.3	180	100	79.236	100.9	2770
60.3	90	50	89.832	80.6	300
87.5	460	90	108.148	79.4	1010
66.1	680	90	65.143	86.1	320
37.9	260	80	60.793	53	620
85.3	1010	140	70.342	57.2	270
	700	100	166.003	74.7	740
	830	100	112.869	74.7	250
	980	120	123.888	89.4	610
	1630	120	176.957	88.8
	1540	90	93.251	74.7
	380	100	79.126	100.9
	1870	90	106.323	57.2
	440	100	112.29	104
	1010	150	140.961	67.1
	170	120	97.67	87.7
	660	120	80.218	79.4
	320	120	181.254	70.7
	170	60	105.502	75
	310	70	57.936	79.5
	80	110	61.362	284.7
	90	100	94.961	350.2
	50	100	64.741	184.1
	120	90	111.629	323.5
	90	100	177.546	347.2
	70	70	72.832	194.2
	290	180	66.856	411.8
	190	110	83.041	2650.5
	380	90	91.747	3620.9
	160	130	69.596	2144.4
	370	80	89.832	2190.35
	290	150	131.877	2177.48
	90	130	51.5	917.372
	100	200	127.212	3224.19
	120	50	192.017	420
	90	90	78.353	240
	230	90	146.645	80
	140	90	58.533	140
	1180	110	96.054	330
	300	90	86.779	100
	130	90	102.237	220
	3700	70	128.03	140
	2000	110	91.463	220
	1000	60	139.846	210
	1070	100	236.204	60
	2090	160	103.253	180
	2020	90	118.286	110
	710	60	112.096	70
	960	150	106.853	90
	660	100	103.547	80
	2370	110	125.388	140
	2650	100	104.258	190
	140	70	237.709	300
	180	160	107.987	150
	110	110	101.853	210
	90	80	62.206	180
	90	120	124.448	230
	140	70	72.832	330
	160	130	88.907	180
	110	80	224.463	160
	190	90	93.67	240
	60	120	90.842	220
	3360	70	71.018	70
	1960	70	85.974	180
	1050	90	83.041	240
	1360	120	73.898	200
	840	140	67.824	360
	1030	120	35.631	270
	110	90	46.626	130
	120	120	68.589	520
	130	50	168.886	340
	130	130	43.54	120
	70	110	45.874	350
	90	80	169.81	300
	2360	60	60.721	100
	1570	120	207.555	240
	1790	60	117.992	360
	1520	120	77.179	290
	930	60	54.214	330
	2710	150	119.42	200
	1390	90	85.72	290
	80	110	77.179	120
	70	80	75.182	140
	160	80	107.341	130
	70	110	105.502	140
	120	70	130.984	120
	100	50	117.401	650
	130	80	113.904	130
	1210	80	133.516	300
	2140	60	66.268	180
	3340	110	98.908	180
	4260	150	104.716	150
	970	100	155.621	540
	100	80	57.257	310
	100	140	351.151	110
	110	130		220
	170	170		230
	270	140		170
	510	170		140
		110		160
		100		260
		80		190
		80		610
		70		710
		170		250
		100		550
		80		150
		100		270
		130		150
		80		280
		70		280
		120		550
		140		140
		130		130
		120		170
		90		310
		140		190
		120		570
		130		240
		150		90
		140		110
		70		140
		70		150
		80		270
		160		190
		160		150
		110		160
		80		180
		90		520
		130		110
		140		180
		130		100
		130		310
		330		430
		90		290
		140		140
		90		240
		140		400
		100		280
		120		350
		130		140
		60		250
		100		170
		140		100
		80		380
		90		260
		140		420
		80		160
		100		170
		120		180
		110		250
		120		320
		80		120
		160		100
		60		130
		80		360
		130		240
		140		140
		150		250
		90		130
		110		110
		160		110
		100		100
		100		240
		100		210
		80		410
		80		100
		120		190
		100		110
		100		390
		110		240
		120		160
		100		350
		120		230
		140		160
		80		170
		100		100
		150		260
		220		190
		100		260
		100		120
		70		230
		70		180
		40		220
		160		100
		110		210
		90		320
		170		300
		140		100
		110		150
		110		410
		130		220
		80		320
		100		610
		110		220
		160		320
		90		360
		100		410
		90		330
		150		320
		120		120
		60		200
		100		680
		80		270
		100		160
		120		160
		80		240
		130		270
		140		160
		90		2760
		90		3880
		100		4260
		70		2350
		130		2570
		180		970
		120		2840
		110		320
		110		170
		160		320
		120		240
		100		140
		110		100
		140		90
		90		100
		50		120
		90		160
		120		240
		190		160
		150		180
		170		140
		130		130
		140		100
		120		230
		80		240
		120		110
		150		110
		70		280
		110		140
		100		180
		130		240
		130		300
		170		60
		140		160
		130		130
		110		127
		90		196
		100		120
		50		164
		100		175
		100		172
		70		540
		100		620
		80		155
		100		152
		80		124
		120		141
		150		283
		100		330
		120		317
		130		252
		110		272
		70		258
		150		160
		100		300
		90		252
		90		164
		140		167
		140		311
		90		114
		60		107
		60		108
		50		329
		100		242
		80		130
		110		130
		70		145
		150		148
		120		89
		130		91
		130		68
		90		299
		130		233
		110		130
		160		5864
		150		4317
		70		2064
		100		4780
		120		2085
		110		1845
		70
		130
		130
		140
		130
		220
		80
		80
		100
		160
