# Supplementary material for: A molecular switch modulates assembly and host factor binding of the HIV-1 capsid
Source: Nat Struct Mol Biol. 2023 Feb 9;30(3):383–90. doi: 10.1038/s41594-022-00913-5 (PMC10023569; doi:10.1038/s41594-022-00913-5)
Supplement: Source Data Extended Data Fig. 2 — Statistical Source Data [file 41594_2022_913_MOESM6_ESM.xlsx]

## Sheet: Ext Data Fig 2d
x	y	y	y	y	y
	blue	orange	green	pink	purple
wave_number	fsc_nomask	fsc_sphericalmask	fsc_loosemask	fsc_tightmask	fsc_noisesub
0.5	1	1	1	1	1
1.5	0.999995	0.999999	1	1	1
2.5	0.999989	0.999998	0.999998	0.999998	0.999998
3.5	0.999964	0.999991	0.999996	0.999998	0.999998
4.5	0.999967	0.999989	0.999994	0.999997	0.999997
5.5	0.999941	0.999979	0.999987	0.999994	0.999994
6.5	0.999896	0.999958	0.999974	0.99999	0.99999
7.5	0.999863	0.999936	0.999963	0.999989	0.999989
8.5	0.99988	0.999948	0.99997	0.999988	0.999988
9.5	0.999767	0.999922	0.999957	0.999985	0.999985
10.5	0.999803	0.999918	0.999947	0.999981	0.999981
11.5	0.999721	0.999876	0.999928	0.999983	0.999983
12.5	0.999641	0.999843	0.999909	0.999978	0.999978
13.5	0.999523	0.99981	0.999881	0.999967	0.999967
14.5	0.999342	0.999713	0.999839	0.99995	0.99995
15.5	0.999208	0.999663	0.999805	0.999939	0.999939
16.5	0.998984	0.999548	0.999733	0.999919	0.999919
17.5	0.997635	0.998872	0.999335	0.999828	0.999828
18.5	0.996432	0.998332	0.99886	0.999756	0.999756
19.5	0.995165	0.997806	0.998454	0.999664	0.999664
20.5	0.995597	0.997903	0.998514	0.999638	0.999638
21.5	0.996102	0.998218	0.998693	0.999653	0.999653
22.5	0.996033	0.997993	0.998605	0.999634	0.999634
23.5	0.995297	0.997699	0.998387	0.99956	0.99956
24.5	0.996162	0.998226	0.998707	0.999584	0.999584
25.5	0.996898	0.998398	0.998831	0.999607	0.999607
26.5	0.996281	0.998128	0.99865	0.999519	0.999519
27.5	0.994081	0.997073	0.99787	0.999311	0.999311
28.5	0.992292	0.996175	0.997299	0.999109	0.999109
29.5	0.991002	0.995464	0.996824	0.998948	0.998948
30.5	0.991617	0.995774	0.996921	0.998954	0.998954
31.5	0.993173	0.996587	0.997455	0.999094	0.999094
32.5	0.994608	0.997235	0.997983	0.999224	0.999224
33.5	0.993521	0.996594	0.997528	0.999041	0.999041
34.5	0.990743	0.995135	0.996218	0.99863	0.99863
35.5	0.988111	0.993651	0.995099	0.998109	0.998109
36.5	0.984437	0.991541	0.993454	0.99732	0.99732
37.5	0.980301	0.989353	0.991445	0.996673	0.996673
38.5	0.976278	0.986753	0.989521	0.99598	0.99598
39.5	0.967408	0.981196	0.984999	0.994075	0.994075
40.5	0.962174	0.97736	0.981653	0.992361	0.992361
41.5	0.959423	0.976481	0.980743	0.992254	0.992254
42.5	0.957761	0.975293	0.979099	0.991802	0.991802
43.5	0.946667	0.968826	0.973665	0.989807	0.989807
44.5	0.933788	0.960032	0.966617	0.9872	0.9872
45.5	0.91781	0.94971	0.957927	0.983367	0.983367
46.5	0.903983	0.941041	0.950364	0.980231	0.980231
47.5	0.897223	0.935605	0.945643	0.978445	0.978445
48.5	0.87318	0.919193	0.93168	0.97367	0.97367
49.5	0.85682	0.907118	0.919267	0.969141	0.969141
50.5	0.847859	0.900409	0.912287	0.967011	0.967011
51.5	0.833766	0.889812	0.904942	0.962384	0.962384
52.5	0.814868	0.874858	0.890367	0.953674	0.953674
53.5	0.793808	0.861054	0.876387	0.947466	0.947466
54.5	0.786396	0.85457	0.870898	0.945644	0.945644
55.5	0.767046	0.839729	0.85843	0.940861	0.940861
56.5	0.733266	0.819012	0.838971	0.930415	0.930415
57.5	0.722226	0.806595	0.827414	0.923005	0.923005
58.5	0.72243	0.804928	0.825345	0.919094	0.919094
59.5	0.72774	0.808301	0.826104	0.91917	0.91917
60.5	0.739318	0.812111	0.829213	0.922894	0.922894
61.5	0.742959	0.814047	0.830882	0.921849	0.921849
62.5	0.736127	0.807053	0.823077	0.916546	0.916546
63.5	0.725375	0.795517	0.813047	0.908603	0.908603
64.5	0.718229	0.787144	0.80307	0.904457	0.904457
65.5	0.729514	0.795474	0.808551	0.90697	0.90697
66.5	0.738671	0.800447	0.81386	0.907664	0.907664
67.5	0.731276	0.791618	0.8067	0.90594	0.90594
68.5	0.71883	0.779603	0.79269	0.900236	0.900236
69.5	0.701716	0.76706	0.779222	0.89398	0.89398
70.5	0.685084	0.750045	0.765586	0.886783	0.886783
71.5	0.656301	0.727495	0.745473	0.876685	0.876685
72.5	0.634853	0.708958	0.725708	0.867377	0.867377
73.5	0.602714	0.686532	0.704272	0.85355	0.85355
74.5	0.562186	0.660417	0.677926	0.838352	0.838352
75.5	0.535055	0.635351	0.66436	0.824904	0.769065
76.5	0.490711	0.60781	0.638715	0.809733	0.773016
77.5	0.457219	0.580871	0.611806	0.794133	0.760739
78.5	0.392868	0.53213	0.575162	0.771899	0.739692
79.5	0.33104	0.481842	0.529787	0.75269	0.721553
80.5	0.226668	0.391879	0.452556	0.719885	0.686689
81.5	0.192818	0.336347	0.395825	0.67407	0.643966
82.5	0.152717	0.293496	0.355536	0.633038	0.597879
83.5	0.135008	0.26008	0.332128	0.593416	0.559737
84.5	0.111832	0.224549	0.293768	0.556591	0.519707
85.5	0.086899	0.196904	0.255075	0.514948	0.478048
86.5	0.073816	0.175716	0.229849	0.489291	0.457204
87.5	0.067291	0.156023	0.215583	0.480851	0.450178
88.5	0.054167	0.12995	0.186686	0.451663	0.424473
89.5	0.05536	0.131484	0.174794	0.419669	0.398208
90.5	0.041672	0.106255	0.1491	0.370972	0.350968
91.5	0.035855	0.099461	0.128171	0.334383	0.315445
92.5	0.031099	0.086785	0.112395	0.30703	0.297627
93.5	0.025599	0.062799	0.09221	0.26312	0.250391
94.5	0.009517	0.033161	0.050627	0.202233	0.188905
95.5	0.013951	0.034016	0.043702	0.177277	0.164297
96.5	0.012841	0.040612	0.041053	0.160592	0.155836
97.5	0.012265	0.025895	0.030012	0.12757	0.124236
98.5	0.01059	0.020856	0.035848	0.114536	0.106662
99.5	0.012516	0.030058	0.050254	0.112396	0.103142
100.5	-0.006503	0.019704	0.036167	0.103418	0.093074
101.5	-0.001578	0.018133	0.025862	0.092803	0.08276
102.5	0.004265	0.014727	0.023288	0.085931	0.074834
103.5	0.002882	0.011427	0.018119	0.068548	0.057831
104.5	-0.00827	0.001544	0.003412	0.053394	0.048254
105.5	0.004427	0.007121	0.01509	0.036444	0.026375
106.5	-0.004256	0.003896	0.008203	0.027122	0.020809
107.5	0.004067	0.010092	0.005236	0.003741	-0.003036
108.5	-0.005354	0.002943	-0.002618	0.012069	0.005916
109.5	-0.002367	0.003423	0.003259	0.010884	0.005442
110.5	0.000548	-0.000407	0.004277	0.028366	0.025465
111.5	-0.007657	-0.009222	0.001575	0.036182	0.03159
112.5	-0.001466	-0.00209	0.009521	0.022152	0.009961
113.5	0.002527	0.00188	-0.00051	0.005759	-0.001525
114.5	-0.00389	-0.002694	-0.006147	0.003492	0.009776
115.5	0.002671	0.001295	-0.001843	0.008176	0.010726
116.5	-0.00034	-0.00347	0.001552	0.0207	0.017575
117.5	0.008288	0.010067	0.016637	0.019379	0.015748
118.5	-0.00624	-0.010056	0.009557	0.007962	-0.000722
119.5	0.001242	-0.000769	-0.000375	0.002402	-0.004059
120.5	0.001871	-0.004462	0.002001	0.018464	0.017889
121.5	-0.001133	0.002707	0.004932	0.00854	0.008547
122.5	0.00251	0.004909	0.009465	0.004281	0.001783
123.5	-0.008718	-0.00427	-0.001841	0.016985	0.007664
124.5	-0.00102	-0.005971	-0.0025	0.008463	0.003297
125.5	-0.000729	-0.006612	-0.002012	0.006187	-0.000871
126.5	-0.001955	-0.005693	-0.002975	-0.005664	-0.008441
127.5	0.007953	0.002578	0.0078	-0.008141	-0.007875
128.5	-0.002874	-0.00049	0.003096	-0.017207	-0.023423
129.5	-0.000943	-0.001668	0.002011	-0.006641	-0.016692
130.5	0.000516	0.001509	-0.001148	-0.012424	-0.016575
131.5	0.003895	0.001792	-0.000574	-0.008975	-0.010897
132.5	-0.002506	-0.001888	-0.005671	0.002959	-0.008164
133.5	-0.006719	-0.010714	-0.003981	-0.00029	-0.013717
134.5	-0.000801	-0.010642	-0.008521	-0.011587	-0.020598
135.5	0.005099	0.00821	0.001683	-0.009018	-0.015156
136.5	-0.007631	-0.004098	0.006209	-0.001141	-0.001884
137.5	0.001043	0.002164	-0.005019	-0.009683	-0.012526
138.5	0.004233	0.000963	0.001253	-0.003341	-0.003321
139.5	0.00631	0.006112	0.009349	0.01942	0.01432
140.5	0.000393	-0.004327	0.000981	0.01122	0.007022
141.5	-0.002115	-0.005204	0.013586	0.013875	0.015814
142.5	0.004913	0.005985	0.003771	0.009772	0.007188
143.5	-0.007579	-0.007196	0.002346	0.002934	-0.001393
144.5	-0.004549	-0.004996	0.003574	0.012168	0.011555
145.5	-0.004973	-0.000115	-0.004907	0.009375	0.00286
146.5	-0.005234	-0.00109	-0.006909	0.000756	-0.0017
147.5	0.001338	0.005158	0.007201	-0.006479	-0.001882
148.5	0.002397	-0.006717	-0.003261	-0.005197	-0.006819
149.5	-0.002484	-0.004091	0.000537	-0.002327	-0.003343
150.5	0.00154	6.2e-05	-0.001836	-0.004585	-0.010214
151.5	-0.0016	-0.00954	-0.005525	-0.003128	-0.000894
