# Supplementary material for: A molecular switch modulates assembly and host factor binding of the HIV-1 capsid
Source: Nat Struct Mol Biol. 2023 Feb 9;30(3):383–90. doi: 10.1038/s41594-022-00913-5 (PMC10023569; doi:10.1038/s41594-022-00913-5)
Supplement: Source Data Extended Data Fig. 6 — Statistical Source Data [file 41594_2022_913_MOESM7_ESM.xlsx]

## Sheet: Ext Data Fig 6d
x	y	y	y	y
	blue	green	red	purple
wave_number	fsc_nomask	fsc_loosemask	fsc_tightmask	fsc_noisesub
0.5	1	1	1	1
1.5	1	1	1	1
2.5	0.999999	1	1	1
3.5	0.999999	1	1	1
4.5	0.999999	1	1	1
5.5	0.999998	0.999999	1	1
6.5	0.999998	0.999999	1	1
7.5	0.999998	0.999999	1	1
8.5	0.999995	0.999998	1	1
9.5	0.999996	0.999999	0.999999	0.999999
10.5	0.999998	0.999999	1	1
11.5	0.999991	0.999995	0.999999	0.999999
12.5	0.99999	0.999996	0.999999	0.999999
13.5	0.999985	0.999994	1	1
14.5	0.999992	0.999997	1	1
15.5	0.999987	0.999993	0.999999	0.999999
16.5	0.999964	0.999989	0.999997	0.999997
17.5	0.999963	0.999983	0.999996	0.999996
18.5	0.999968	0.999989	0.999998	0.999998
19.5	0.999958	0.999985	0.999997	0.999997
20.5	0.999972	0.999985	0.999998	0.999998
21.5	0.99996	0.999982	0.999996	0.999996
22.5	0.999962	0.999984	0.999996	0.999996
23.5	0.999946	0.99998	0.999995	0.999995
24.5	0.999949	0.999976	0.999994	0.999994
25.5	0.999951	0.999976	0.999995	0.999995
26.5	0.999946	0.999974	0.999996	0.999996
27.5	0.999944	0.999977	0.999992	0.999992
28.5	0.999937	0.999973	0.999994	0.999994
29.5	0.999949	0.999976	0.999991	0.999991
30.5	0.999934	0.999969	0.999995	0.999995
31.5	0.999903	0.99995	0.999988	0.999988
32.5	0.999863	0.999945	0.999987	0.999987
33.5	0.999872	0.999935	0.999986	0.999986
34.5	0.999856	0.999929	0.999981	0.999981
35.5	0.999796	0.999902	0.999975	0.999975
36.5	0.999698	0.999861	0.999961	0.999961
37.5	0.999566	0.999816	0.999947	0.999947
38.5	0.999622	0.999856	0.999962	0.999962
39.5	0.999505	0.999814	0.999949	0.999949
40.5	0.999407	0.999747	0.999938	0.999938
41.5	0.999286	0.999704	0.999922	0.999922
42.5	0.999111	0.99961	0.999916	0.999916
43.5	0.99916	0.999679	0.999919	0.999919
44.5	0.999106	0.999695	0.99991	0.99991
45.5	0.999069	0.999596	0.999892	0.999892
46.5	0.998884	0.999553	0.999882	0.999882
47.5	0.999017	0.999515	0.999877	0.999877
48.5	0.998815	0.999505	0.999879	0.999879
49.5	0.998801	0.99952	0.999865	0.999865
50.5	0.998646	0.999478	0.999837	0.999837
51.5	0.998742	0.999461	0.999854	0.999854
52.5	0.998889	0.999523	0.999898	0.999898
53.5	0.998922	0.999561	0.999889	0.999889
54.5	0.998863	0.999557	0.999887	0.999887
55.5	0.998887	0.999562	0.999904	0.999904
56.5	0.999012	0.999597	0.999906	0.999906
57.5	0.998823	0.999482	0.99987	0.99987
58.5	0.998811	0.999508	0.999862	0.999862
59.5	0.998623	0.999445	0.999861	0.999861
60.5	0.998515	0.999379	0.999838	0.999838
61.5	0.998243	0.999241	0.999815	0.999815
62.5	0.998086	0.999228	0.999804	0.999804
63.5	0.997836	0.999113	0.999778	0.999778
64.5	0.997647	0.998986	0.999725	0.999725
65.5	0.997105	0.998773	0.999664	0.999664
66.5	0.997018	0.998774	0.999663	0.999663
67.5	0.996858	0.998742	0.99963	0.99963
68.5	0.995994	0.998398	0.999538	0.999538
69.5	0.995387	0.998065	0.999446	0.999446
70.5	0.995039	0.997881	0.999427	0.999427
71.5	0.993916	0.997487	0.999393	0.999393
72.5	0.992299	0.996958	0.99919	0.99919
73.5	0.991093	0.996252	0.999052	0.999052
74.5	0.989365	0.995447	0.998787	0.998787
75.5	0.989694	0.99546	0.998784	0.998784
76.5	0.988706	0.995155	0.998797	0.998797
77.5	0.986366	0.99434	0.998539	0.998539
78.5	0.983209	0.993351	0.998145	0.998145
79.5	0.979414	0.991442	0.997811	0.997811
80.5	0.974063	0.98911	0.997519	0.997519
81.5	0.972023	0.988283	0.997334	0.997334
82.5	0.970397	0.987868	0.996867	0.996867
83.5	0.967192	0.985354	0.996332	0.996332
84.5	0.961985	0.983529	0.995322	0.995322
85.5	0.958197	0.982203	0.994736	0.994736
86.5	0.947494	0.977043	0.99309	0.99309
87.5	0.933964	0.970921	0.99121	0.99121
88.5	0.919731	0.964042	0.989968	0.989968
89.5	0.914719	0.959025	0.988727	0.988727
90.5	0.899189	0.955048	0.987928	0.987928
91.5	0.885368	0.949074	0.985951	0.985951
92.5	0.871639	0.940573	0.984181	0.984181
93.5	0.848633	0.930957	0.980673	0.980673
94.5	0.80789	0.909404	0.976257	0.976257
95.5	0.770758	0.88363	0.96811	0.96811
96.5	0.733356	0.858324	0.960205	0.960205
97.5	0.707793	0.849015	0.960778	0.960778
98.5	0.712355	0.84832	0.960638	0.926834
99.5	0.649694	0.806135	0.947331	0.917254
100.5	0.613452	0.790174	0.938417	0.904839
101.5	0.596474	0.770029	0.927054	0.89158
102.5	0.573115	0.751426	0.92439	0.896877
103.5	0.524275	0.724597	0.914209	0.885533
104.5	0.472275	0.673272	0.893066	0.857973
105.5	0.412527	0.617095	0.880506	0.842284
106.5	0.356615	0.577862	0.864375	0.822237
107.5	0.35953	0.555682	0.837173	0.790191
108.5	0.284502	0.499816	0.816255	0.761315
109.5	0.224119	0.426174	0.813709	0.760225
110.5	0.209397	0.400309	0.791415	0.734395
111.5	0.202185	0.419661	0.769141	0.71206
112.5	0.194623	0.371879	0.731763	0.670413
113.5	0.156159	0.324543	0.699791	0.639948
114.5	0.142476	0.289831	0.661196	0.591526
115.5	0.102704	0.248648	0.639614	0.573619
116.5	0.109198	0.265856	0.62192	0.550252
117.5	0.059258	0.177203	0.55812	0.486614
118.5	0.057121	0.133295	0.514375	0.446175
119.5	0.058932	0.131899	0.462601	0.393467
120.5	0.032202	0.101188	0.428336	0.360724
121.5	0.025114	0.061341	0.399751	0.334641
122.5	0.028587	0.061035	0.380621	0.31691
123.5	0.020145	0.101045	0.347239	0.282949
124.5	0.020923	0.078045	0.30282	0.238277
125.5	0.01992	0.069309	0.28449	0.223172
126.5	0.013868	0.043778	0.231646	0.169875
127.5	0.003622	0.016854	0.215085	0.152826

## Sheet: Ext Data Fig 6e
x	y	y	y	y
	blue	green	red	purple
wave_number	fsc_nomask	fsc_loosemask	fsc_tightmask	fsc_noisesub
0.5	1	1	1	1
1.5	1	1	1	1
2.5	1	1	1	1
3.5	0.999996	0.999999	1	1
4.5	0.999994	1	1	1
5.5	0.999968	0.999998	1	1
6.5	0.999945	0.999992	1	1
7.5	0.999926	0.999992	0.999996	0.999996
8.5	0.999982	0.999998	1	1
9.5	0.999933	0.999993	0.999999	0.999999
10.5	0.999952	0.999989	0.999999	0.999999
11.5	0.99992	0.999982	0.999997	0.999997
12.5	0.999913	0.999986	0.999996	0.999996
13.5	0.999926	0.999991	0.999994	0.999994
14.5	0.999848	0.999984	0.999994	0.999994
15.5	0.999781	0.999954	0.999994	0.999994
16.5	0.999449	0.999871	0.999982	0.999982
17.5	0.999219	0.999768	0.999968	0.999968
18.5	0.998794	0.999719	0.999952	0.999952
19.5	0.999319	0.999821	0.999964	0.999964
20.5	0.999186	0.999833	0.99998	0.99998
21.5	0.998815	0.999796	0.999974	0.999974
22.5	0.998559	0.999737	0.999931	0.999931
23.5	0.998262	0.999549	0.999883	0.999883
24.5	0.998893	0.999608	0.9999	0.9999
25.5	0.998528	0.999688	0.999902	0.999902
26.5	0.998339	0.999674	0.99989	0.99989
27.5	0.998337	0.999628	0.999908	0.999908
28.5	0.99845	0.999647	0.999908	0.999908
29.5	0.998106	0.999689	0.999907	0.999907
30.5	0.998269	0.99974	0.999934	0.999934
31.5	0.998018	0.999684	0.999913	0.999913
32.5	0.997423	0.999436	0.9999	0.9999
33.5	0.997578	0.999491	0.999909	0.999909
34.5	0.997586	0.999448	0.999873	0.999873
35.5	0.997502	0.999345	0.999883	0.999883
36.5	0.997682	0.999404	0.999891	0.999891
37.5	0.99771	0.9994	0.999879	0.999879
38.5	0.997048	0.999099	0.999855	0.999855
39.5	0.996833	0.999192	0.999845	0.999845
40.5	0.997338	0.999379	0.999839	0.999839
41.5	0.996567	0.999157	0.999825	0.999825
42.5	0.995465	0.998922	0.999823	0.999823
43.5	0.994221	0.998612	0.999746	0.999746
44.5	0.993412	0.99841	0.999631	0.999631
45.5	0.992928	0.99819	0.999528	0.999528
46.5	0.991742	0.998174	0.999491	0.999491
47.5	0.99113	0.998144	0.999506	0.999506
48.5	0.988422	0.997627	0.999262	0.999262
49.5	0.985038	0.996241	0.998778	0.998778
50.5	0.978486	0.99473	0.998434	0.998434
51.5	0.976443	0.994633	0.998471	0.998471
52.5	0.976116	0.993795	0.998187	0.998187
53.5	0.971216	0.99252	0.997657	0.997657
54.5	0.964522	0.991006	0.997243	0.997243
55.5	0.963324	0.990733	0.997227	0.997227
56.5	0.966497	0.991577	0.997497	0.997497
57.5	0.960223	0.989829	0.996758	0.996758
58.5	0.952841	0.98632	0.995736	0.995736
59.5	0.951008	0.985518	0.995837	0.995837
60.5	0.947774	0.985069	0.995843	0.995843
61.5	0.943645	0.983469	0.995099	0.995099
62.5	0.933175	0.981512	0.994229	0.994229
63.5	0.936558	0.983949	0.994637	0.994637
64.5	0.939557	0.98423	0.995149	0.995149
65.5	0.941297	0.98365	0.994814	0.994814
66.5	0.935377	0.982855	0.994088	0.994088
67.5	0.934142	0.981871	0.9942	0.9942
68.5	0.926946	0.980363	0.994068	0.994068
69.5	0.920104	0.976206	0.993202	0.993202
70.5	0.931422	0.976495	0.993204	0.993204
71.5	0.936201	0.979254	0.994057	0.994057
72.5	0.936651	0.979127	0.994548	0.994548
73.5	0.933928	0.978433	0.993612	0.993612
74.5	0.930893	0.977919	0.993167	0.993167
75.5	0.930215	0.97754	0.99256	0.99256
76.5	0.936808	0.976731	0.992315	0.992315
77.5	0.932246	0.972673	0.991485	0.991485
78.5	0.919932	0.969702	0.990521	0.990521
79.5	0.925804	0.97077	0.990879	0.990879
80.5	0.923598	0.971961	0.990597	0.990597
81.5	0.921696	0.971418	0.989652	0.989652
82.5	0.912473	0.966335	0.987983	0.987983
83.5	0.893624	0.956758	0.985431	0.985431
84.5	0.882645	0.951916	0.984268	0.984268
85.5	0.88078	0.952844	0.98394	0.98394
86.5	0.877529	0.949251	0.98251	0.98251
87.5	0.858984	0.94371	0.979971	0.979971
88.5	0.837626	0.93155	0.975974	0.975974
89.5	0.82014	0.922958	0.971766	0.971766
90.5	0.818712	0.920618	0.971676	0.971676
91.5	0.80701	0.916359	0.969939	0.969939
92.5	0.764567	0.903656	0.964047	0.964047
93.5	0.74686	0.889508	0.9577	0.9577
94.5	0.730197	0.873649	0.951663	0.884478
95.5	0.718594	0.864496	0.950197	0.902996
96.5	0.692967	0.856662	0.94869	0.915512
97.5	0.668307	0.830264	0.938192	0.9041
98.5	0.600533	0.793915	0.916376	0.873711
99.5	0.516255	0.73714	0.895743	0.855361
100.5	0.497853	0.699902	0.886225	0.852191
101.5	0.417403	0.671473	0.872964	0.836353
102.5	0.42337	0.665436	0.864449	0.826969
103.5	0.388374	0.648754	0.853624	0.815281
104.5	0.355159	0.621186	0.836453	0.795797
105.5	0.257256	0.554259	0.812072	0.766927
106.5	0.153094	0.468427	0.782772	0.72728
107.5	0.132426	0.386248	0.746258	0.68611
108.5	0.112631	0.346502	0.725655	0.665565
109.5	0.0853	0.302412	0.691631	0.627072
110.5	0.066375	0.282194	0.646892	0.580902
111.5	0.060023	0.246021	0.605119	0.536005
112.5	0.034707	0.200035	0.556437	0.48649
113.5	0.043428	0.168964	0.518242	0.451657
114.5	0.009858	0.1577	0.484908	0.417923
115.5	0.042534	0.178156	0.453632	0.394452
116.5	0.041373	0.12901	0.427377	0.373317
117.5	0.018722	0.135808	0.391046	0.339942
118.5	0.022255	0.097095	0.33323	0.280336
119.5	0.012024	0.044773	0.29078	0.238532
120.5	0.000916	0.056524	0.243227	0.194157
121.5	0.004494	-0.012641	0.223518	0.170458
122.5	0.012145	0.024961	0.202995	0.147339
123.5	-0.012253	0.072984	0.127307	0.065691
124.5	-0.004172	0.06008	0.124743	0.069743
125.5	0.002935	0.030829	0.137622	0.093174
126.5	0.012086	0.046766	0.151146	0.113171
127.5	-0.008716	-0.005434	0.158129	0.127553
128.5	-0.008028	-0.016112	0.115927	0.090564
129.5	-0.002854	-0.027629	0.11925	0.088347
130.5	-0.014711	-0.00606	0.101943	0.072795
131.5	-0.005114	0.026103	0.071807	0.048624
132.5	0.017966	0.003346	0.034884	0.014674
133.5	-0.003265	-0.004828	0.007328	-0.01322
134.5	-0.000839	-0.007915	0.010719	-0.012816
135.5	-0.006617	-0.005987	0.054434	0.035797
136.5	0.001284	0.012722	0.064041	0.040901
137.5	0.02108	0.015416	0.023322	-0.001476
138.5	0.000475	-0.012097	0.044967	0.023453
139.5	0.001477	0.005019	0.048448	0.031731
140.5	-0.010129	0.012643	0.011493	-0.002118
141.5	-0.015318	0.025578	0.044097	0.031036
142.5	0.001934	0.015333	0.070756	0.060266
143.5	0.003243	0.016413	0.028393	0.018205
144.5	0.000803	0.00263	-0.011687	-0.020369
145.5	0.008036	0.034241	0.009077	0.000402
146.5	0.005526	0.010635	0.049448	0.040052
147.5	0.01118	-0.001882	0.048582	0.040429
148.5	0.003094	0.005073	0.034356	0.025519
149.5	-0.008612	0.002007	-0.065667	-0.071205
150.5	0.003244	-0.02232	-0.058207	-0.063921
151.5	0.012184	0.001511	-0.024087	-0.029181
152.5	-0.008781	-0.010638	-0.047307	-0.042279
153.5	0.015369	-0.007959	-0.02756	-0.025565
154.5	0.004573	-0.018274	-0.037763	-0.042524
155.5	-0.008635	-0.053155	-0.037962	-0.036989
156.5	0.002174	-0.033898	0.036843	0.036675
157.5	-0.004381	-0.019368	0.025464	0.020666
158.5	0.006347	-0.002266	0.009841	0.005715
159.5	-0.015799	-0.012022	0.016874	0.015352
160.5	-0.027413	-0.046475	-0.004629	-0.006892
161.5	-0.011294	-0.058846	-0.012028	-0.015183
162.5	-0.017312	-0.024761	0.007092	0.006025
163.5	-0.003025	-0.021155	-0.005185	-0.007722
164.5	-0.010253	-0.005428	0.001243	-0.002904
165.5	-0.006542	0.016285	0.002152	-9.4e-05
166.5	-0.005843	0.00693	0.00138	-0.000296
167.5	0.011106	0.011474	-0.003256	-0.009281
168.5	-6.3e-05	-0.004745	-0.021255	-0.025977
169.5	0.006767	-0.029823	-0.002862	-0.00515
170.5	0.014792	0.007251	0.007206	0.003926
171.5	-0.012616	0.019887	0.021643	0.018248
172.5	-0.001311	-0.013823	-0.018535	-0.023632
173.5	-0.012063	-0.05536	-0.046868	-0.050751
174.5	-0.024382	-0.049709	-0.023545	-0.025743
175.5	-0.005923	0.013867	-0.015494	-0.013878
176.5	0.008289	0.003581	0.011006	0.009864
177.5	0.006167	-0.004986	-0.001585	-0.002241
178.5	-0.002387	0.004986	-0.029579	-0.032127
179.5	-0.011555	-0.023989	-0.041111	-0.042134
180.5	-0.006272	-0.002922	-0.025045	-0.023811
181.5	-0.004194	-0.02044	-0.018891	-0.020043
182.5	0.006042	-0.011575	-0.025793	-0.029681
183.5	-0.003164	-0.024733	-0.004013	-0.002337
184.5	-0.001384	-0.035453	-0.023198	-0.026452
185.5	-0.012939	-0.033625	-0.034312	-0.04458
186.5	0.000886	0.000597	-0.002132	-0.005854
187.5	0.002421	-0.005035	0.004878	0.000907
188.5	0.000613	-0.003251	-0.01522	-0.021041
189.5	-0.009212	0.02163	-0.004411	-0.004779
190.5	0.005265	0.005478	-0.019796	-0.01823
191.5	-0.000941	-0.038175	-0.0199	-0.018109
192.5	-0.002737	-0.011695	0.017431	0.01608
193.5	0.017982	-0.004162	0.009455	0.001887
194.5	-0.009772	-0.012411	-0.00426	-0.006234
195.5	-0.001997	-0.005893	0.043949	0.04602
196.5	0.010699	-0.004489	0.044812	0.048943
197.5	-0.008735	-0.013273	0.003361	0.003492
198.5	0.002016	0.000336	-0.003922	-0.009328
199.5	0.002283	0.006753	0.008216	0.002189
200.5	-0.000881	-0.007402	0.01554	0.015016
201.5	-0.007694	0.020778	0.016958	0.019229
202.5	0.003711	0.015029	0.015235	0.013101
203.5	0.004135	0.018727	-0.011518	-0.015029
204.5	0.002483	-0.008494	-0.02312	-0.030081
205.5	0.00494	-0.034358	-0.014082	-0.022545
206.5	-0.013518	-0.03261	-0.019075	-0.021959
207.5	-0.002402	0.031275	0.003182	0.001219
208.5	0.00904	0.012386	-0.007926	-0.010688
209.5	-0.009571	-0.025402	-0.005178	-0.00728
210.5	0.002557	-0.022304	0.025123	0.023755
211.5	0.004049	-0.008055	0.011626	0.010277
212.5	-0.005355	-0.020399	-0.003042	-0.001991
213.5	-0.002975	0.004195	0.027109	0.025907
214.5	0.000314	0.001348	0.031477	0.03258
215.5	0.006073	0.015265	0.033148	0.030872
216.5	0.002778	0.020688	0.005716	0.001
217.5	-0.004446	0.007265	-0.036333	-0.038824
218.5	0.004223	0.017643	-0.010323	-0.012794
219.5	-0.001912	0.003924	-0.00789	-0.006194
220.5	0.002662	0.002455	-0.018917	-0.018896
221.5	-8.3e-05	0.026229	-0.007599	-0.009569
222.5	0.016929	0.007799	0.017488	0.016356
223.5	-0.007064	0.009183	0.030926	0.029962
224.5	0.001424	0.008091	0.044161	0.041595
225.5	0.018801	0.024297	0.02632	0.022321
226.5	-0.004516	0.011385	-0.016731	-0.018764
227.5	-0.008107	-0.023855	-0.02301	-0.024797
228.5	-0.002319	-0.032975	-0.003265	-0.005045
229.5	-0.005381	0.003588	-0.00126	-0.002516
230.5	0.008101	0.00348	-0.008283	-0.012128
231.5	-0.003489	-0.00588	-0.003516	-0.007961
232.5	-0.005158	-0.006853	0.002096	-0.002518
233.5	0.003629	-0.01145	-0.012116	-0.018298
234.5	0.003495	-0.009586	-0.010073	-0.01137
235.5	0.003529	-0.003728	-0.013793	-0.013911
236.5	-0.005582	-0.009245	-0.024572	-0.026652
237.5	-0.002859	0.004606	0.003691	0.004119
238.5	-0.014633	-0.017945	0.020418	0.018943
239.5	-0.004677	-0.007853	0.004642	0.001859
240.5	-0.003907	-0.000391	0.01054	0.009619
241.5	0.002429	-0.011786	0.001007	0.00332
242.5	0.001277	-0.012751	-0.017294	-0.014025
243.5	0.008133	-0.006507	-0.015668	-0.013026
244.5	0.005821	0.014497	-0.00705	-0.004665
245.5	0.001514	0.01115	0.009287	0.012086
246.5	0.009412	-0.004549	0.020302	0.023995
247.5	0.002667	-0.015369	0.0031	0.00559

## Sheet: Ext Data Fig 6f
x	y	y	y	y
	blue	green	red	purple
wave_number	fsc_nomask	fsc_loosemask	fsc_tightmask	fsc_noisesub
0.5	1	1	1	1
1.5	1	1	1	1
2.5	1	1	1	1
3.5	0.999997	0.999999	1	1
4.5	0.999997	0.999999	1	1
5.5	0.999998	1	1	1
6.5	0.999997	1	1	1
7.5	0.999993	1	0.999999	0.999999
8.5	0.999995	1	0.999999	0.999999
9.5	0.999956	0.999999	1	1
10.5	0.999982	0.999999	1	1
11.5	0.99999	1	0.999999	0.999999
12.5	0.99999	1	1	1
13.5	0.999983	1	1	1
14.5	0.99997	1	1	1
15.5	0.999973	1	0.999999	0.999999
16.5	0.999969	0.999997	0.999998	0.999998
17.5	0.99997	0.999997	0.999998	0.999998
18.5	0.999972	0.999995	0.999999	0.999999
19.5	0.999967	0.999997	1	1
20.5	0.999962	0.999997	1	1
21.5	0.99996	0.999996	1	1
22.5	0.999935	0.999995	1	1
23.5	0.999898	0.999992	1	1
24.5	0.999901	0.999989	0.999998	0.999998
25.5	0.999862	0.999993	0.999994	0.999994
26.5	0.999843	0.999986	0.999998	0.999998
27.5	0.999852	0.999989	0.999997	0.999997
28.5	0.999854	0.999991	0.999998	0.999998
29.5	0.999864	0.999994	0.999998	0.999998
30.5	0.999769	0.999994	0.999999	0.999999
31.5	0.999682	0.99999	0.999997	0.999997
32.5	0.999624	0.999976	0.999993	0.999993
33.5	0.99957	0.999964	0.999989	0.999989
34.5	0.99962	0.999978	0.999993	0.999993
35.5	0.999709	0.999985	0.999996	0.999996
36.5	0.999673	0.999986	0.999995	0.999995
37.5	0.999622	0.999975	0.99999	0.99999
38.5	0.99951	0.999978	0.999992	0.999992
39.5	0.999547	0.999988	1	1
40.5	0.999595	0.999986	0.999997	0.999997
41.5	0.999567	0.999976	0.999993	0.999993
42.5	0.999565	0.999959	0.999983	0.999983
43.5	0.999511	0.99996	0.999989	0.999989
44.5	0.999536	0.999969	0.999982	0.999982
45.5	0.999487	0.999966	0.999992	0.999992
46.5	0.999377	0.999962	0.99999	0.99999
47.5	0.999409	0.999976	0.999991	0.999991
48.5	0.999466	0.999962	0.999995	0.999995
49.5	0.999444	0.999946	0.999986	0.999986
50.5	0.999463	0.999957	0.999985	0.999985
51.5	0.999463	0.999964	0.999987	0.999987
52.5	0.999441	0.999957	0.99999	0.99999
53.5	0.99947	0.999982	0.999989	0.999989
54.5	0.999432	0.999973	0.999991	0.999991
55.5	0.999401	0.999965	0.999995	0.999995
56.5	0.99931	0.999953	0.999996	0.999996
57.5	0.999334	0.999962	0.999993	0.999993
58.5	0.999384	0.999969	0.99999	0.99999
59.5	0.999185	0.999957	0.999989	0.999989
60.5	0.999079	0.999929	0.99998	0.99998
61.5	0.999072	0.999945	0.999993	0.999993
62.5	0.998708	0.999916	0.999981	0.999981
63.5	0.998492	0.999902	0.999973	0.999973
64.5	0.998462	0.999888	0.999975	0.999975
65.5	0.998417	0.999885	0.999969	0.999969
66.5	0.998444	0.999889	0.999963	0.999963
67.5	0.99828	0.999868	0.999961	0.999961
68.5	0.998087	0.999867	0.99995	0.99995
69.5	0.997748	0.99986	0.999948	0.999948
70.5	0.997201	0.999832	0.999945	0.999945
71.5	0.996564	0.999779	0.999942	0.999942
72.5	0.995709	0.999704	0.999912	0.999912
73.5	0.995046	0.99969	0.99991	0.99991
74.5	0.995729	0.999701	0.999929	0.999929
75.5	0.995762	0.999666	0.999906	0.999906
76.5	0.995286	0.999637	0.999896	0.999896
77.5	0.994607	0.999664	0.999907	0.999907
78.5	0.993886	0.999625	0.999883	0.999883
79.5	0.99269	0.999493	0.999858	0.999858
80.5	0.993017	0.999529	0.999872	0.999872
81.5	0.993013	0.999558	0.999867	0.999867
82.5	0.992652	0.999495	0.99985	0.99985
83.5	0.991391	0.999426	0.999838	0.999838
84.5	0.991042	0.999313	0.999804	0.999804
85.5	0.990536	0.999236	0.999784	0.999784
86.5	0.990948	0.999285	0.999786	0.999786
87.5	0.991277	0.99942	0.999824	0.999824
88.5	0.990315	0.999334	0.999816	0.999816
89.5	0.988912	0.999181	0.99977	0.99977
90.5	0.988499	0.999201	0.999728	0.999728
91.5	0.988665	0.999223	0.999735	0.999735
92.5	0.989282	0.999149	0.999757	0.999757
93.5	0.989416	0.999151	0.999777	0.999777
94.5	0.988756	0.999231	0.999809	0.999809
95.5	0.988304	0.999139	0.999782	0.999782
96.5	0.987542	0.999004	0.999751	0.999751
97.5	0.986941	0.999059	0.999723	0.999723
98.5	0.987184	0.999153	0.999708	0.999708
99.5	0.984796	0.999008	0.999702	0.999702
100.5	0.984994	0.998996	0.999695	0.999695
101.5	0.987638	0.999287	0.999718	0.999718
102.5	0.988565	0.999351	0.999765	0.999765
103.5	0.988911	0.99935	0.99978	0.99978
104.5	0.988692	0.999267	0.999782	0.999782
105.5	0.987282	0.999075	0.999757	0.999757
106.5	0.98714	0.999089	0.999748	0.999748
107.5	0.98663	0.999113	0.999734	0.999734
108.5	0.987834	0.999175	0.999765	0.999765
109.5	0.98834	0.99923	0.99979	0.99979
110.5	0.989258	0.999188	0.999804	0.999804
111.5	0.988705	0.999105	0.999782	0.999782
112.5	0.987264	0.998902	0.999721	0.999721
113.5	0.986197	0.9989	0.999749	0.999749
114.5	0.98681	0.999232	0.999798	0.999798
115.5	0.986928	0.999275	0.9998	0.9998
116.5	0.986583	0.999143	0.999776	0.999776
117.5	0.985477	0.998956	0.999773	0.999773
118.5	0.984846	0.998947	0.999716	0.999716
119.5	0.983418	0.998896	0.999668	0.999668
120.5	0.981756	0.998751	0.999642	0.999642
121.5	0.980261	0.998612	0.999617	0.999617
122.5	0.97941	0.998417	0.999549	0.999549
123.5	0.977606	0.998218	0.999501	0.999501
124.5	0.975911	0.997949	0.999487	0.999487
125.5	0.975674	0.998149	0.99952	0.99952
126.5	0.974467	0.998355	0.999465	0.999465
127.5	0.971639	0.997809	0.999336	0.999336
128.5	0.968547	0.997098	0.999244	0.999244
129.5	0.968259	0.997276	0.999232	0.999232
130.5	0.968628	0.997579	0.999287	0.999287
131.5	0.965725	0.997649	0.999293	0.999293
132.5	0.96412	0.997491	0.999183	0.999183
133.5	0.958067	0.997028	0.999124	0.999124
134.5	0.951761	0.996532	0.999074	0.999074
135.5	0.948525	0.996103	0.998941	0.998941
136.5	0.946019	0.995704	0.998845	0.998845
137.5	0.947373	0.995763	0.99889	0.99889
138.5	0.947604	0.995829	0.998948	0.998948
139.5	0.94359	0.995573	0.998915	0.998915
140.5	0.936452	0.995154	0.998708	0.998708
141.5	0.923774	0.994194	0.998359	0.998359
142.5	0.910197	0.993832	0.998093	0.998093
143.5	0.908997	0.993265	0.997986	0.997986
144.5	0.904749	0.992423	0.997948	0.997948
145.5	0.898737	0.992357	0.997951	0.997951
146.5	0.894199	0.992498	0.99787	0.99787
147.5	0.890484	0.991747	0.997552	0.997552
148.5	0.886976	0.991526	0.997497	0.997497
149.5	0.885377	0.990737	0.997513	0.997513
150.5	0.871521	0.989513	0.99733	0.99733
151.5	0.854503	0.988378	0.9966	0.9966
152.5	0.840197	0.985703	0.995925	0.995925
153.5	0.829383	0.984336	0.995929	0.995929
154.5	0.818973	0.984865	0.995804	0.995804
155.5	0.803737	0.982843	0.994918	0.994918
156.5	0.785598	0.980673	0.994255	0.994255
157.5	0.753872	0.979415	0.993844	0.993844
158.5	0.737203	0.976933	0.993583	0.993583
159.5	0.73792	0.975978	0.993422	0.993422
160.5	0.74168	0.976005	0.99362	0.99362
161.5	0.720028	0.974082	0.993434	0.993434
162.5	0.712897	0.970513	0.992368	0.992368
163.5	0.686062	0.968126	0.991615	0.991615
164.5	0.661836	0.967357	0.991294	0.991294
165.5	0.661725	0.967322	0.990827	0.990827
166.5	0.647791	0.966738	0.990189	0.990189
167.5	0.644918	0.963737	0.989068	0.989068
168.5	0.608496	0.955837	0.987054	0.987054
169.5	0.578385	0.948117	0.985292	0.985292
170.5	0.540092	0.940655	0.983378	0.983378
171.5	0.486522	0.928924	0.981655	0.981655
172.5	0.473884	0.923029	0.980369	0.980369
173.5	0.465641	0.922414	0.978798	0.978798
174.5	0.459811	0.923535	0.977317	0.977317
175.5	0.433302	0.912728	0.975433	0.975433
176.5	0.39225	0.895563	0.972394	0.886769
177.5	0.363617	0.881606	0.967368	0.901763
178.5	0.321415	0.875885	0.963862	0.907328
179.5	0.329556	0.876642	0.964092	0.920781
180.5	0.341866	0.870937	0.96375	0.92788
181.5	0.313597	0.86595	0.960702	0.925475
182.5	0.296181	0.85031	0.955286	0.918473
183.5	0.233698	0.831724	0.949777	0.910709
184.5	0.226235	0.80454	0.940578	0.897838
185.5	0.179884	0.76558	0.926876	0.879671
186.5	0.178884	0.747869	0.918001	0.870163
187.5	0.170874	0.739081	0.912444	0.864156
188.5	0.148323	0.703875	0.905416	0.856434
189.5	0.129264	0.672686	0.895159	0.845224
190.5	0.112955	0.669799	0.887523	0.836043
191.5	0.127525	0.664793	0.887764	0.838627
192.5	0.145287	0.668159	0.890516	0.846234
193.5	0.121141	0.674826	0.886045	0.84487
194.5	0.106712	0.662301	0.869418	0.825795
195.5	0.102721	0.607336	0.855671	0.812203
196.5	0.073646	0.542182	0.839964	0.795391
197.5	0.073295	0.512273	0.821772	0.774135
198.5	0.069396	0.513268	0.807929	0.757415
199.5	0.062381	0.509662	0.807652	0.758366
200.5	0.04718	0.474923	0.804107	0.75662
201.5	0.036009	0.452688	0.789707	0.742654
202.5	0.057566	0.434595	0.761262	0.710557
203.5	0.03401	0.382332	0.722641	0.664491
204.5	0.034472	0.344199	0.681073	0.620302
205.5	0.030796	0.316995	0.658389	0.600687
206.5	0.042503	0.291795	0.664816	0.612688
207.5	0.014847	0.286276	0.66365	0.611157
208.5	0.02103	0.296309	0.641019	0.582083
209.5	0.023955	0.268404	0.5907	0.521226
210.5	0.033144	0.234838	0.534693	0.464168
211.5	-0.000607	0.192027	0.498439	0.43124
212.5	-0.002322	0.198307	0.505535	0.44049
213.5	0.010423	0.246279	0.527017	0.466089
214.5	0.027395	0.241415	0.531468	0.476238
215.5	0.005426	0.199728	0.504097	0.446691
216.5	0.008538	0.150173	0.467992	0.401847
217.5	0.020586	0.144306	0.453608	0.387179
218.5	0.001104	0.139005	0.415831	0.350204
219.5	-0.000558	0.127256	0.354075	0.287728
220.5	0.009653	0.104641	0.315132	0.246068
221.5	0.023709	0.084965	0.314703	0.249532
222.5	0.010256	0.091786	0.310808	0.250381
223.5	0.004776	0.067821	0.282743	0.22829
224.5	0.009151	0.05693	0.272366	0.221028
225.5	0.013501	0.082808	0.284064	0.237452
226.5	0.007402	0.104403	0.296265	0.249382
227.5	0.003782	0.084872	0.26924	0.218501
228.5	-0.007924	0.052561	0.232815	0.181771
229.5	0.002766	0.052225	0.218963	0.170908
230.5	-0.009045	0.057246	0.213188	0.16775
231.5	-0.002847	0.045106	0.162575	0.115789
232.5	-0.002575	0.031122	0.088045	0.041124
233.5	0.006156	0.027091	0.082002	0.036503
234.5	-0.009299	0.026866	0.119638	0.078957
235.5	-4.2e-05	0.010609	0.117375	0.07966
236.5	0.001125	0.007069	0.097069	0.058455
237.5	0.006009	0.002224	0.091836	0.055933
238.5	0.006674	0.012361	0.073469	0.036761
239.5	-0.008482	0.027967	0.052498	0.016072
240.5	-0.007207	0.010287	0.061141	0.026069
241.5	-0.011513	-0.012155	0.082911	0.053601
242.5	-0.015243	-0.001713	0.097672	0.070427
243.5	-0.002257	0.013651	0.096311	0.072065
244.5	0.009128	0.020356	0.077732	0.054069
245.5	-0.0056	-0.009046	0.056715	0.034056
246.5	0.021991	-0.01392	0.053942	0.030137
247.5	-0.005025	-0.016465	0.061257	0.033474
248.5	0.008873	-0.027334	0.048533	0.022481
249.5	-0.013379	-0.034246	0.036798	0.016489
250.5	-0.004553	-0.021442	0.03289	0.01146
251.5	-0.008386	-1.7e-05	0.037383	0.012127
252.5	-0.004002	-0.013151	0.034381	0.007041
253.5	-0.018303	-0.024612	0.040627	0.012216
