# Supplementary material for: A molecular switch modulates assembly and host factor binding of the HIV-1 capsid
Source: Nat Struct Mol Biol. 2023 Feb 9;30(3):383–90. doi: 10.1038/s41594-022-00913-5 (PMC10023569; doi:10.1038/s41594-022-00913-5)
Supplement: Source Data Extended Data Fig. 7 — Statistical Source Data [file 41594_2022_913_MOESM8_ESM.xlsx]

## Sheet: Ext Data Fig7 WT
x	y	y	y
	black	blue	orange
Temperature (°C)	No peptide control	+FG peptide	+GG peptide
50.101	0.687062	0.680652	0.688918
50.191	0.688454	0.681936	0.6884
50.277	0.688933	0.681424	0.687823
50.401	0.688605	0.682466	0.690255
50.457	0.688747	0.68205	0.68975
50.581	0.688823	0.682835	0.68948
50.641	0.687674	0.683696	0.690453
50.791	0.689203	0.682783	0.690191
50.851	0.688764	0.684014	0.689423
51.03	0.688901	0.681354	0.691891
51.09	0.688682	0.684526	0.691062
51.176	0.689742	0.682443	0.690601
51.296	0.689207	0.685026	0.690919
51.386	0.689811	0.683134	0.690071
51.476	0.691007	0.684699	0.691081
51.6	0.68993	0.684211	0.690979
51.686	0.689524	0.682646	0.690517
51.78	0.690686	0.682282	0.691413
51.93	0.691255	0.683421	0.691722
52.05	0.691225	0.685252	0.693947
52.11	0.690029	0.684613	0.691398
52.23	0.68993	0.685073	0.691743
52.32	0.691368	0.685722	0.692575
52.406	0.692677	0.685519	0.693676
52.5	0.692306	0.685513	0.693629
52.589	0.693086	0.68592	0.69201
52.679	0.689974	0.685931	0.693393
52.826	0.691642	0.686306	0.694235
52.95	0.69222	0.687659	0.693066
53.039	0.692703	0.686908	0.694321
53.095	0.692324	0.686508	0.694708
53.219	0.69353	0.686048	0.695887
53.336	0.694429	0.685315	0.695386
53.426	0.693807	0.688427	0.69324
53.549	0.694011	0.686931	0.696077
53.609	0.693861	0.6876	0.696434
53.695	0.695613	0.688575	0.698257
53.819	0.696283	0.687234	0.696081
53.909	0.696395	0.68886	0.694952
54.059	0.696668	0.68812	0.696425
54.179	0.695774	0.689478	0.697966
54.269	0.698087	0.69004	0.698793
54.359	0.698316	0.689594	0.697975
54.419	0.698495	0.691648	0.700003
54.539	0.699233	0.690524	0.699784
54.63	0.699124	0.692005	0.697882
54.749	0.697441	0.691228	0.70134
54.84	0.700008	0.691385	0.70224
54.96	0.699834	0.692075	0.700406
55.08	0.700563	0.691634	0.700015
55.14	0.699782	0.693992	0.69985
55.23	0.703046	0.69527	0.702744
55.38	0.700973	0.694223	0.701939
55.47	0.703187	0.695968	0.702074
55.586	0.703416	0.694263	0.703628
55.68	0.704403	0.695537	0.705761
55.74	0.704648	0.696855	0.705093
55.856	0.705517	0.696799	0.705403
55.916	0.70664	0.699378	0.707942
56.067	0.708915	0.697241	0.70625
56.19	0.708347	0.699094	0.708596
56.251	0.709364	0.699063	0.70757
56.371	0.709342	0.699831	0.709926
56.461	0.710269	0.701104	0.710307
56.547	0.711953	0.70266	0.711391
56.667	0.711842	0.701745	0.712893
56.791	0.714399	0.702502	0.713606
56.881	0.715457	0.703316	0.715184
57.001	0.716388	0.703789	0.716602
57.058	0.718183	0.708245	0.716593
57.151	0.719516	0.704408	0.717263
57.298	0.719476	0.707442	0.718684
57.418	0.722907	0.705994	0.719854
57.482	0.724688	0.707852	0.722405
57.572	0.725418	0.707425	0.721706
57.692	0.725454	0.711012	0.725192
57.782	0.73075	0.710595	0.727005
57.872	0.7318	0.711011	0.728844
58.023	0.733601	0.713158	0.729965
58.083	0.735398	0.714824	0.730506
58.233	0.739424	0.716126	0.733567
58.323	0.741476	0.716502	0.738173
58.443	0.743357	0.718445	0.740695
58.503	0.747403	0.718237	0.741256
58.62	0.750653	0.719517	0.745011
58.68	0.756589	0.72119	0.747788
58.77	0.759292	0.721626	0.75223
58.924	0.767054	0.723519	0.756207
59.014	0.773785	0.724391	0.761403
59.104	0.779347	0.72709	0.766807
59.195	0.787828	0.728898	0.771503
59.345	0.794287	0.732053	0.78001
59.435	0.802998	0.730776	0.785514
59.525	0.807736	0.735185	0.793868
59.615	0.817133	0.736583	0.800063
59.709	0.824046	0.738272	0.807398
59.826	0.831561	0.743077	0.817082
59.916	0.840919	0.743637	0.825338
60.006	0.849199	0.748753	0.832066
60.157	0.857721	0.750643	0.840005
60.243	0.863324	0.754781	0.84755
60.367	0.870086	0.756781	0.854977
60.457	0.876578	0.762036	0.863409
60.517	0.883478	0.763166	0.868763
60.638	0.890637	0.764517	0.874533
60.724	0.897639	0.770034	0.88216
60.848	0.90381	0.772142	0.887532
60.938	0.910371	0.77807	0.894002
61.028	0.915358	0.781256	0.899422
61.119	0.921415	0.782665	0.90645
61.205	0.924027	0.785265	0.911861
61.355	0.930433	0.787162	0.915524
61.48	0.934144	0.792099	0.921443
61.6	0.937752	0.79416	0.924526
61.66	0.941535	0.797448	0.929709
61.75	0.943643	0.797812	0.934521
61.841	0.948733	0.801746	0.939772
61.931	0.950687	0.806653	0.941664
62.055	0.954472	0.807856	0.944626
62.171	0.957773	0.812011	0.948035
62.318	0.95985	0.817318	0.952276
62.382	0.960744	0.817163	0.954764
62.502	0.963418	0.822513	0.956379
62.589	0.966651	0.825012	0.956953
62.679	0.968923	0.825325	0.960262
62.743	0.966937	0.832106	0.962775
62.867	0.970978	0.837703	0.961373
62.984	0.97062	0.839732	0.965484
63.104	0.975091	0.844818	0.967152
63.164	0.971282	0.848105	0.968612
63.285	0.973087	0.855731	0.970549
63.375	0.976306	0.857607	0.971126
63.492	0.975112	0.860975	0.972802
63.556	0.973945	0.868748	0.97109
63.676	0.976453	0.873134	0.972394
63.796	0.974238	0.876056	0.974008
63.917	0.975876	0.88132	0.973741
64.007	0.976016	0.88432	0.974766
64.097	0.977793	0.891817	0.975147
64.188	0.977073	0.895655	0.97795
64.278	0.976546	0.900181	0.975799
64.429	0.977879	0.904054	0.980117
64.519	0.977258	0.907882	0.977173
64.609	0.978862	0.914739	0.978005
64.699	0.976926	0.918615	0.977998
64.82	0.978859	0.92453	0.977803
64.91	0.977464	0.92825	0.979529
65.031	0.981201	0.931513	0.979645
65.091	0.977385	0.934957	0.982024
65.181	0.979627	0.938324	0.978984
65.302	0.977957	0.943896	0.980171
65.452	0.980594	0.947193	0.978747
65.512	0.978675	0.950968	0.979621
65.663	0.977662	0.953631	0.978264
65.754	0.98003	0.955814	0.981029
65.844	0.979264	0.959256	0.979671
65.934	0.978176	0.961504	0.979927
65.994	0.976895	0.963421	0.981264
66.115	0.978115	0.96516	0.981927
66.236	0.978561	0.968431	0.980848
66.322	0.980343	0.970945	0.980977
66.446	0.979508	0.971953	0.979151
66.567	0.980605	0.972261	0.981293
66.657	0.978407	0.973402	0.983378
66.751	0.978845	0.9743	0.980584
66.838	0.979108	0.974446	0.980196
66.898	0.978157	0.974533	0.978332
67.019	0.976984	0.978803	0.981943
67.169	0.978864	0.97842	0.981413
67.26	0.97917	0.978364	0.980304
67.377	0.980827	0.980236	0.981182
67.471	0.97941	0.981114	0.981495
67.561	0.978727	0.97963	0.981166
67.652	0.979367	0.981514	0.983394
67.742	0.980451	0.982113	0.979041
67.863	0.977422	0.982071	0.981439
67.983	0.981352	0.980998	0.982653
68.074	0.976952	0.980725	0.979402
68.164	0.979612	0.980524	0.980122
68.224	0.979166	0.98062	0.981947
68.345	0.978289	0.980137	0.983041
68.465	0.979435	0.982636	0.97875
68.586	0.977839	0.981841	0.981668
68.737	0.979729	0.979991	0.983227
68.797	0.980119	0.982893	0.979237
68.917	0.980235	0.983096	0.980857
69.008	0.979748	0.982519	0.980651
69.068	0.977871	0.980032	0.981355
69.159	0.982561	0.981722	0.980524
69.279	0.979401	0.981623	0.982119
69.4	0.978903	0.982053	0.980302
69.521	0.982789	0.982501	0.979809
69.641	0.979311	0.979934	0.981881
69.732	0.982358	0.982217	0.982238
69.792	0.98199	0.981731	0.982971
69.913	0.977676	0.981573	0.98098
70.033	0.979037	0.983552	0.982718
70.093	0.978831	0.982063	0.983274
70.214	0.980132	0.982542	0.983659
70.305	0.980559	0.98276	0.980994
70.395	0.980085	0.981342	0.979595
70.516	0.980171	0.983822	0.981242
70.606	0.979672	0.981497	0.982382
70.727	0.978466	0.98427	0.981795
70.848	0.980313	0.981716	0.9833
70.938	0.980866	0.980631	0.98223
71.059	0.980155	0.980615	0.98269
71.149	0.982459	0.982096	0.982686
71.21	0.979127	0.981452	0.981223
71.3	0.980188	0.981878	0.981763
71.421	0.98098	0.984759	0.983732
71.541	0.981181	0.983874	0.984047
71.632	0.981658	0.982979	0.982
71.753	0.979601	0.981952	0.982548
71.843	0.981151	0.982554	0.983663
71.964	0.980211	0.980767	0.983177
72.054	0.980035	0.982256	0.981651
72.119	0.979074	0.982675	0.982637
72.236	0.979646	0.983354	0.982441
72.356	0.981461	0.979913	0.981501
72.477	0.979145	0.983882	0.982152
72.598	0.981233	0.981608	0.981272
72.658	0.980502	0.983606	0.979901
72.749	0.980683	0.981951	0.98348
72.839	0.982278	0.982565	0.983851
72.96	0.98141	0.984502	0.983054
73.051	0.981968	0.981188	0.982013
73.171	0.980401	0.983902	0.983291
73.262	0.981444	0.98178	0.983011
73.383	0.981779	0.980139	0.98343
73.473	0.981282	0.983045	0.982605
73.594	0.981346	0.983857	0.982504
73.685	0.980546	0.98066	0.982584
73.775	0.980832	0.98329	0.981106
73.839	0.983253	0.981651	0.981521
73.93	0.981508	0.980775	0.982736
74.047	0.979258	0.982348	0.984304
74.198	0.980115	0.981374	0.982486
74.289	0.982173	0.981899	0.981472
74.379	0.98041	0.983514	0.982956
74.504	0.980741	0.982322	0.983626
74.591	0.981709	0.983572	0.981912
74.681	0.982188	0.980271	0.984071
74.832	0.98067	0.983345	0.982173
74.927	0.981238	0.979459	0.983967
75.014	0.983388	0.983901	0.983596
75.104	0.981873	0.982826	0.982879
75.255	0.980569	0.983461	0.983578
75.285	0.982319	0.984295	0.984942
75.376	0.984152	0.982631	0.9848
75.557	0.98137	0.983648	0.984843
75.621	0.981439	0.982797	0.982618
75.708	0.979935	0.982669	0.982026
75.829	0.982351	0.983801	0.984955
75.92	0.982029	0.983399	0.984419
76.041	0.981067	0.984064	0.984172
76.101	0.981965	0.981653	0.982725
76.222	0.983526	0.984064	0.983946
76.313	0.981945	0.982818	0.985043
76.464	0.985616	0.984035	0.985106
76.585	0.981783	0.984869	0.984365
76.645	0.981054	0.981196	0.983946
76.766	0.981519	0.984382	0.982826
76.83	0.981197	0.982908	0.984149
76.917	0.982181	0.982973	0.982255
77.042	0.982171	0.983949	0.983382
77.159	0.983488	0.983566	0.982625
77.28	0.98311	0.981427	0.985407
77.34	0.981817	0.98333	0.982436
77.465	0.981992	0.983195	0.987261
77.582	0.982679	0.983733	0.983529
77.673	0.981722	0.981361	0.982315
77.733	0.982652	0.982358	0.98471
77.855	0.98286	0.983954	0.983745
77.975	0.981938	0.982915	0.985583
78.096	0.984463	0.983797	0.985799
78.187	0.985145	0.983796	0.984511
78.278	0.981981	0.9839	0.986934
78.338	0.984865	0.98489	0.983465
78.459	0.984546	0.98174	0.984196
78.58	0.98308	0.983769	0.984458
78.671	0.984993	0.983065	0.98453
78.795	0.985678	0.982927	0.98393
78.852	0.984107	0.982871	0.983329
78.977	0.983744	0.983576	0.983631
79.094	0.98476	0.983357	0.982834
79.215	0.982497	0.982718	0.986504
79.34	0.983195	0.983074	0.985377
79.461	0.984256	0.984355	0.985963
79.457	0.983933	0.981323	0.985591
79.578	0.983002	0.984442	0.98474
79.73	0.984048	0.984589	0.985439
79.79	0.983871	0.984833	0.982312
79.911	0.983946	0.983651	0.985675

## Sheet: Ext Data Fig7 M66A
x	y	y	y
	black	blue	orange
Temperature (°C)	No peptide control	+FG peptide	+GG peptide
55.057	0.67576	0.674015	0.671681
55.147	0.674223	0.672508	0.672582
55.268	0.674219	0.673437	0.674825
55.387	0.674001	0.672304	0.674211
55.448	0.674475	0.671324	0.675373
55.568	0.673733	0.674365	0.673801
55.658	0.674971	0.675062	0.673243
55.778	0.674694	0.672802	0.675994
55.898	0.674958	0.673179	0.672931
55.988	0.675696	0.672603	0.673064
56.078	0.674865	0.674484	0.674802
56.168	0.673115	0.672346	0.673785
56.258	0.67456	0.673956	0.673578
56.378	0.675855	0.674783	0.674956
56.468	0.674031	0.673886	0.676914
56.588	0.673204	0.675482	0.675449
56.678	0.674649	0.675975	0.672587
56.799	0.676809	0.67596	0.674741
56.919	0.675045	0.674563	0.677448
57.009	0.676341	0.673946	0.677082
57.069	0.67595	0.676623	0.675707
57.159	0.675283	0.673968	0.674875
57.306	0.675076	0.674507	0.675061
57.429	0.677443	0.676923	0.6741
57.519	0.675237	0.677339	0.675916
57.549	0.67685	0.674598	0.676098
57.64	0.675295	0.675859	0.67502
57.76	0.676648	0.676349	0.675569
57.91	0.674945	0.675465	0.674318
58.03	0.675726	0.676925	0.674388
58.09	0.674562	0.676495	0.675108
58.18	0.678137	0.676279	0.67632
58.301	0.674191	0.674565	0.675622
58.421	0.675916	0.674288	0.674247
58.537	0.676754	0.673707	0.673051
58.631	0.676503	0.675794	0.675063
58.751	0.677454	0.676327	0.676755
58.781	0.676154	0.674591	0.675309
58.901	0.675751	0.677672	0.675805
58.992	0.677807	0.676828	0.675881
59.142	0.67692	0.676548	0.674051
59.202	0.676794	0.67609	0.676224
59.322	0.677228	0.675557	0.676118
59.442	0.676346	0.675232	0.676659
59.563	0.676322	0.674515	0.67512
59.653	0.678221	0.674349	0.676279
59.769	0.678938	0.677302	0.675947
59.803	0.676011	0.675475	0.676922
59.893	0.679564	0.676782	0.676014
59.984	0.677908	0.675784	0.677923
60.134	0.677322	0.677023	0.677885
60.254	0.677522	0.678112	0.676544
60.374	0.678097	0.678707	0.678048
60.435	0.67644	0.676358	0.677232
60.525	0.677979	0.676009	0.67671
60.645	0.678927	0.676916	0.677124
60.765	0.679185	0.678059	0.678395
60.885	0.678855	0.676107	0.677506
60.976	0.678215	0.677654	0.677769
61.066	0.677939	0.678379	0.678494
61.126	0.679209	0.67894	0.678157
61.247	0.677688	0.67717	0.675988
61.337	0.678744	0.678059	0.681656
61.457	0.680335	0.67797	0.67883
61.577	0.679147	0.678078	0.676828
61.697	0.676298	0.677922	0.679827
61.788	0.678713	0.679061	0.678475
61.878	0.677724	0.679361	0.679934
61.965	0.680206	0.678348	0.678379
62.025	0.678931	0.677971	0.679924
62.149	0.678104	0.678781	0.67973
62.269	0.677672	0.678117	0.676023
62.359	0.679416	0.677924	0.678761
62.51	0.680772	0.679454	0.67869
62.6	0.679738	0.678119	0.681231
62.69	0.680543	0.678831	0.679603
62.781	0.680582	0.677618	0.679363
62.871	0.681153	0.679994	0.67777
62.961	0.679611	0.679299	0.680721
63.112	0.683457	0.678533	0.679743
63.202	0.680811	0.680989	0.681178
63.292	0.680573	0.678577	0.680025
63.413	0.680186	0.680767	0.680267
63.473	0.681833	0.678304	0.679798
63.593	0.682044	0.680373	0.681618
63.744	0.678787	0.680634	0.680717
63.804	0.68058	0.682194	0.680574
63.924	0.682094	0.684078	0.682435
64.015	0.683165	0.680025	0.682136
64.165	0.681675	0.682696	0.679406
64.195	0.682068	0.681906	0.681513
64.282	0.683951	0.683222	0.680598
64.376	0.683186	0.681795	0.682713
64.526	0.683882	0.682679	0.681778
64.643	0.681595	0.681919	0.682739
64.733	0.68446	0.681997	0.681254
64.797	0.685243	0.683068	0.682899
64.888	0.684669	0.682949	0.684318
65.038	0.682908	0.684751	0.684899
65.129	0.685059	0.683594	0.683268
65.189	0.685437	0.683082	0.68525
65.339	0.685489	0.685919	0.685464
65.46	0.685091	0.684293	0.684286
65.52	0.687707	0.687362	0.687674
65.61	0.689001	0.685566	0.686701
65.731	0.687584	0.686562	0.685635
65.885	0.688172	0.686963	0.685922
65.972	0.688453	0.687799	0.687054
66.032	0.688979	0.684808	0.68928
66.122	0.69023	0.686814	0.686549
66.273	0.68951	0.688125	0.688982
66.363	0.689906	0.687732	0.689502
66.484	0.691248	0.688716	0.68937
66.544	0.689095	0.688596	0.689649
66.638	0.691045	0.69114	0.689533
66.759	0.689774	0.691157	0.690568
66.845	0.69187	0.692182	0.690517
66.996	0.691923	0.692837	0.690191
67.116	0.694126	0.693261	0.693258
67.177	0.693303	0.69279	0.693202
67.267	0.693661	0.692608	0.691922
67.327	0.696167	0.694441	0.691638
67.478	0.694376	0.695645	0.694487
67.599	0.697653	0.69691	0.695357
67.689	0.6969	0.697189	0.696681
67.749	0.699606	0.696384	0.697041
67.84	0.69882	0.698599	0.696544
67.96	0.699292	0.698443	0.699975
68.081	0.702269	0.701735	0.702929
68.202	0.701536	0.701264	0.700673
68.292	0.705016	0.701314	0.703055
68.413	0.703193	0.702383	0.70072
68.473	0.703938	0.704126	0.702439
68.593	0.707139	0.705086	0.703093
68.684	0.707131	0.706378	0.704174
68.804	0.705107	0.706445	0.704488
68.925	0.710098	0.709072	0.70778
69.046	0.710143	0.707622	0.707008
69.076	0.71346	0.710079	0.707005
69.196	0.711056	0.711176	0.707592
69.317	0.71314	0.712211	0.713124
69.438	0.714514	0.71426	0.713374
69.528	0.717477	0.716516	0.715757
69.588	0.716972	0.716983	0.714539
69.679	0.720714	0.719047	0.716295
69.769	0.722019	0.719157	0.71961
69.92	0.723892	0.723024	0.721352
70.041	0.724199	0.72422	0.721283
70.131	0.72455	0.726526	0.724875
70.252	0.728777	0.725955	0.725744
70.282	0.730687	0.728401	0.727974
70.433	0.730859	0.729241	0.73093
70.493	0.73784	0.733041	0.731669
70.614	0.738144	0.737369	0.736148
70.704	0.738341	0.73744	0.735631
70.855	0.742857	0.742482	0.736678
70.946	0.748661	0.745837	0.741973
71.036	0.748634	0.75205	0.746429
71.127	0.75505	0.751668	0.748697
71.217	0.758052	0.758428	0.753519
71.372	0.76109	0.759004	0.754961
71.492	0.765769	0.766273	0.760177
71.549	0.770332	0.769383	0.764007
71.67	0.774475	0.774072	0.769973
71.76	0.781298	0.780043	0.772102
71.851	0.783316	0.787488	0.781793
71.941	0.789988	0.786691	0.783578
72.062	0.796177	0.794351	0.788654
72.183	0.802919	0.796183	0.79339
72.273	0.804904	0.803626	0.79838
72.394	0.811322	0.810735	0.802679
72.454	0.818173	0.810968	0.807546
72.549	0.822075	0.82026	0.8156
72.666	0.827909	0.825015	0.81899
72.786	0.833168	0.828449	0.821869
72.877	0.837914	0.832638	0.831066
72.967	0.843435	0.837533	0.834529
73.088	0.849863	0.845555	0.838008
73.209	0.852765	0.84945	0.84474
73.33	0.857421	0.858164	0.849405
73.39	0.865253	0.860068	0.8561
73.481	0.868568	0.865135	0.858565
73.571	0.873731	0.871277	0.86407
73.696	0.879927	0.878731	0.873688
73.783	0.887062	0.881819	0.874673
73.904	0.89042	0.887475	0.880253
74.055	0.8948	0.893752	0.886889
74.115	0.900571	0.900063	0.888686
74.206	0.904543	0.899925	0.898396
74.266	0.91024	0.907539	0.899893
74.387	0.914585	0.913013	0.908634
74.507	0.920177	0.91741	0.911776
74.632	0.921799	0.920263	0.916587
74.719	0.927323	0.927354	0.921018
74.81	0.93513	0.930289	0.925183
74.9	0.938451	0.935903	0.931014
75.021	0.942343	0.941114	0.934387
75.142	0.94721	0.944772	0.938395
75.233	0.949742	0.947027	0.941703
75.353	0.952659	0.951628	0.94737
75.444	0.956619	0.954401	0.952027
75.504	0.960975	0.958224	0.954753
75.625	0.961927	0.960782	0.953877
75.746	0.964353	0.964918	0.962079
75.837	0.967503	0.966892	0.965025
75.927	0.972527	0.971081	0.965241
76.048	0.973456	0.972926	0.970169
76.139	0.977245	0.976064	0.972259
76.26	0.978127	0.979571	0.972891
76.35	0.980737	0.979536	0.97348
76.475	0.980107	0.980617	0.97817
76.562	0.984079	0.980279	0.982918
76.656	0.984559	0.984256	0.981767
76.747	0.985318	0.987652	0.981965
76.838	0.988812	0.986185	0.985385
76.925	0.989642	0.985248	0.983879
77.046	0.990259	0.990303	0.985105
77.166	0.987696	0.987649	0.987879
77.287	0.98971	0.990225	0.989549
77.408	0.992516	0.991084	0.989162
77.439	0.991487	0.990155	0.990357
77.56	0.993364	0.989046	0.991095
77.684	0.993051	0.992074	0.992405
77.801	0.992148	0.989626	0.993585
77.866	0.994365	0.989081	0.989767
77.952	0.993024	0.992013	0.994596
78.074	0.994984	0.993167	0.9927
78.195	0.99025	0.990561	0.990956
78.315	0.991874	0.992362	0.993159
78.406	0.995863	0.991897	0.993042
78.5	0.989852	0.995927	0.990489
78.588	0.996264	0.992845	0.993667
78.678	0.992673	0.992129	0.992202
78.799	0.99471	0.99246	0.992992
78.86	0.996102	0.991058	0.990788
78.981	0.992705	0.990695	0.994865
79.102	0.990212	0.992124	0.990785
79.223	0.992407	0.992682	0.991912
79.313	0.995105	0.989779	0.993832
79.434	0.992492	0.991497	0.993219
79.525	0.99286	0.990574	0.990894
79.616	0.99281	0.990016	0.991269
79.68	0.995833	0.991747	0.991589
79.771	0.992948	0.989694	0.99271
79.888	0.994054	0.991785	0.99236
80.009	0.991877	0.991118	0.990881
80.161	0.992126	0.991421	0.991247
80.251	0.991706	0.989767	0.994284
80.346	0.992345	0.987471	0.992147
80.433	0.989983	0.98991	0.992082
80.524	0.988642	0.989456	0.991314
80.584	0.990667	0.990885	0.990294
80.736	0.991331	0.988098	0.989777
80.826	0.9936	0.989108	0.990412
80.978	0.989836	0.988785	0.99229
81.103	0.991188	0.989694	0.988495
81.19	0.994459	0.988541	0.989328
81.25	0.991882	0.990995	0.990725
81.341	0.991205	0.991394	0.989624
81.432	0.991525	0.988453	0.991397
81.553	0.990982	0.990447	0.99187
81.674	0.988751	0.989669	0.987769
81.765	0.991315	0.987315	0.98845
81.916	0.991801	0.990287	0.990848
81.946	0.99171	0.991183	0.991482
82.068	0.991903	0.987959	0.989006
82.158	0.991233	0.990715	0.989401
82.28	0.992383	0.988956	0.98969
82.401	0.989882	0.987927	0.987221
82.461	0.991647	0.985998	0.989321
82.556	0.991563	0.988814	0.989804
82.673	0.992585	0.986637	0.990255
82.764	0.990899	0.988052	0.991927
82.915	0.991387	0.989923	0.990093
83.037	0.991824	0.98727	0.992464
83.158	0.987625	0.98934	0.988549
83.218	0.990781	0.987905	0.991495
83.283	0.990867	0.989022	0.992076
83.37	0.989863	0.985684	0.990196
83.491	0.991321	0.989294	0.990938
83.642	0.989462	0.987639	0.990744
83.733	0.992042	0.99081	0.989349
83.854	0.990062	0.987839	0.989213
83.919	0.988978	0.988139	0.989967
83.975	0.991146	0.986967	0.991888
84.127	0.9889	0.989681	0.989944
84.222	0.99202	0.988077	0.987324
84.312	0.989795	0.98665	0.987617
84.4	0.991159	0.987019	0.988725
84.521	0.990349	0.98921	0.987414
84.616	0.990031	0.988355	0.992249
84.733	0.988964	0.984899	0.985913
84.854	0.990281	0.986409	0.988429
84.915	0.988528	0.98962	0.990267

## Sheet: Ext Data Fig7 G60A-G61P
x	y	y	y
	black	blue	orange
Temperature (°C)	No peptide control	+FG peptide	+GG peptide
55.005	0.67074	0.678197	0.668166
55.159	0.671406	0.679015	0.669475
55.249	0.671208	0.680571	0.669944
55.339	0.6706	0.680047	0.669191
55.429	0.671159	0.681464	0.669034
55.549	0.671655	0.680594	0.670971
55.669	0.67323	0.679775	0.668556
55.755	0.671556	0.683431	0.669396
55.819	0.673253	0.681431	0.670124
55.909	0.670218	0.678563	0.670589
56.029	0.673162	0.681808	0.669037
56.119	0.671924	0.681592	0.671421
56.269	0.67322	0.68288	0.668762
56.389	0.671727	0.681626	0.672393
56.479	0.67173	0.682575	0.670892
56.54	0.672442	0.682015	0.67026
56.63	0.672805	0.682356	0.672367
56.75	0.675539	0.682329	0.669837
56.836	0.675026	0.680656	0.671282
56.99	0.674011	0.680818	0.671187
57.08	0.673597	0.684776	0.673489
57.17	0.675496	0.682393	0.67206
57.291	0.674253	0.683164	0.671656
57.411	0.673851	0.683384	0.672014
57.471	0.675281	0.684241	0.670455
57.591	0.675376	0.684022	0.672902
57.681	0.674659	0.681169	0.670792
57.771	0.673129	0.68413	0.674119
57.891	0.675344	0.684311	0.672692
57.951	0.677638	0.684517	0.673883
58.072	0.675259	0.683497	0.672959
58.222	0.674968	0.683504	0.673431
58.312	0.675668	0.683396	0.672045
58.372	0.676525	0.683085	0.674319
58.492	0.675386	0.685317	0.67357
58.582	0.677554	0.683946	0.674244
58.702	0.676672	0.685672	0.670642
58.793	0.673901	0.684489	0.671915
58.913	0.676879	0.684582	0.672027
59.033	0.675261	0.684211	0.673149
59.123	0.675598	0.683181	0.673046
59.213	0.67653	0.685154	0.674737
59.303	0.676973	0.684836	0.672483
59.364	0.678693	0.686164	0.673728
59.484	0.676829	0.685616	0.673821
59.604	0.678339	0.686281	0.671602
59.694	0.676804	0.685005	0.674461
59.814	0.677741	0.687481	0.676224
59.935	0.675045	0.685433	0.673923
60.055	0.675543	0.686808	0.673817
60.145	0.677011	0.685976	0.676513
60.236	0.677318	0.685336	0.674998
60.295	0.679086	0.686147	0.674709
60.416	0.678713	0.685715	0.673555
60.51	0.678149	0.684751	0.674286
60.66	0.677658	0.686261	0.674553
60.777	0.679336	0.68547	0.675921
60.837	0.678562	0.686363	0.674143
60.927	0.678268	0.687532	0.675249
61.017	0.678564	0.68656	0.673061
61.108	0.678776	0.687169	0.676377
61.258	0.67733	0.685981	0.676122
61.348	0.67793	0.685983	0.674879
61.408	0.679367	0.688913	0.675449
61.528	0.676837	0.687456	0.675741
61.649	0.677741	0.68501	0.67636
61.769	0.678379	0.685995	0.675384
61.829	0.68056	0.686654	0.676736
61.92	0.676984	0.686127	0.675458
62.044	0.679769	0.687948	0.674374
62.16	0.680954	0.686506	0.674951
62.311	0.676264	0.686291	0.67606
62.371	0.678207	0.687058	0.674732
62.431	0.679022	0.685388	0.675437
62.551	0.680322	0.688138	0.674602
62.668	0.678847	0.687033	0.676144
62.762	0.679277	0.6857	0.676852
62.882	0.679169	0.688228	0.678472
63.003	0.67801	0.68725	0.676452
63.063	0.679049	0.687807	0.676308
63.153	0.677955	0.687087	0.676225
63.243	0.679107	0.686685	0.675374
63.364	0.68117	0.688517	0.675987
63.484	0.681265	0.688369	0.676128
63.635	0.681077	0.687813	0.675353
63.695	0.679196	0.689156	0.67663
63.785	0.681253	0.688793	0.676191
63.845	0.681457	0.687223	0.677552
63.966	0.680945	0.688831	0.678344
64.056	0.680386	0.688454	0.674475
64.176	0.67896	0.690476	0.675621
64.267	0.679638	0.690181	0.67747
64.417	0.678897	0.688213	0.676751
64.508	0.680676	0.686363	0.676386
64.598	0.680309	0.687506	0.674063
64.748	0.679448	0.688653	0.675881
64.778	0.68016	0.689229	0.67444
64.929	0.681237	0.687712	0.675928
65.019	0.679174	0.689089	0.677325
65.14	0.679535	0.690515	0.675283
65.2	0.680246	0.688414	0.677025
65.29	0.679835	0.688051	0.676709
65.381	0.682216	0.68912	0.677971
65.528	0.678808	0.688748	0.678856
65.622	0.679204	0.68914	0.677934
65.712	0.679817	0.688661	0.678065
65.799	0.678379	0.688305	0.677931
65.889	0.68062	0.688278	0.677522
66.043	0.681785	0.68923	0.678851
66.134	0.679759	0.689293	0.675532
66.254	0.682274	0.687684	0.676585
66.315	0.681529	0.689278	0.679172
66.405	0.681186	0.688832	0.679909
66.526	0.681387	0.690551	0.677703
66.646	0.680769	0.691326	0.676883
66.736	0.681565	0.689115	0.680409
66.827	0.68104	0.6896	0.677847
66.947	0.683519	0.691173	0.677775
67.038	0.680394	0.69189	0.678265
67.158	0.680326	0.690081	0.677199
67.249	0.680373	0.690065	0.67801
67.309	0.682657	0.690184	0.678498
67.429	0.684428	0.691834	0.680075
67.554	0.681789	0.692062	0.679852
67.61	0.682326	0.689302	0.680331
67.731	0.682175	0.689587	0.677866
67.851	0.681895	0.689789	0.680425
67.942	0.682405	0.691341	0.682282
68.092	0.683124	0.690102	0.679755
68.183	0.681393	0.690322	0.680668
68.269	0.685815	0.692602	0.681297
68.364	0.683159	0.693089	0.679182
68.454	0.685611	0.691491	0.679213
68.575	0.684449	0.693547	0.682545
68.695	0.683375	0.69372	0.679934
68.756	0.683844	0.694428	0.68266
68.876	0.685327	0.693243	0.680665
68.967	0.684484	0.693685	0.679885
69.087	0.685905	0.693102	0.680938
69.178	0.685601	0.692645	0.680162
69.268	0.683859	0.693657	0.682986
69.385	0.68517	0.694067	0.681393
69.539	0.68661	0.692138	0.683138
69.6	0.687102	0.695776	0.684198
69.69	0.686597	0.694376	0.68269
69.75	0.686517	0.693961	0.680999
69.901	0.685683	0.694101	0.684313
69.992	0.685953	0.695316	0.681847
70.082	0.689192	0.694529	0.683826
70.203	0.687061	0.695883	0.684273
70.324	0.688219	0.697358	0.685072
70.384	0.68629	0.697723	0.685408
70.505	0.687959	0.696787	0.686503
70.595	0.689375	0.696697	0.686572
70.716	0.688949	0.697264	0.687145
70.836	0.689315	0.699111	0.687558
70.927	0.690337	0.697645	0.685478
70.987	0.690117	0.701335	0.684324
71.108	0.690459	0.699974	0.685746
71.229	0.693105	0.700442	0.68945
71.319	0.691275	0.699085	0.686044
71.41	0.69248	0.699875	0.68772
71.53	0.693061	0.700786	0.68901
71.651	0.692646	0.701416	0.68922
71.741	0.69365	0.701236	0.690996
71.836	0.693877	0.703416	0.689816
71.926	0.696254	0.703637	0.689696
72.013	0.695183	0.702581	0.688962
72.104	0.693139	0.703247	0.692428
72.224	0.697411	0.705151	0.687465
72.345	0.695285	0.705511	0.691863
72.466	0.696508	0.706378	0.691188
72.526	0.699369	0.706586	0.693283
72.647	0.698068	0.708196	0.694807
72.768	0.698498	0.705712	0.695039
72.828	0.699007	0.709616	0.695755
72.949	0.698679	0.710103	0.695996
73.009	0.700489	0.710743	0.696143
73.19	0.702518	0.710319	0.697195
73.281	0.703532	0.712271	0.69963
73.371	0.703915	0.712602	0.698062
73.462	0.703958	0.714225	0.697267
73.549	0.704208	0.71345	0.700517
73.643	0.707483	0.716845	0.699876
73.768	0.708285	0.718938	0.702138
73.889	0.707589	0.719097	0.701533
74.009	0.7122	0.721432	0.703993
74.096	0.710523	0.722173	0.705653
74.187	0.710714	0.72467	0.704692
74.251	0.714269	0.725729	0.705817
74.372	0.71524	0.72971	0.708196
74.459	0.718911	0.731163	0.708895
74.61	0.719468	0.732264	0.712753
74.7	0.721792	0.733473	0.712758
74.791	0.726623	0.739817	0.714253
74.851	0.7271	0.737758	0.719778
74.972	0.732299	0.743427	0.720457
75.093	0.732517	0.746853	0.724046
75.183	0.735182	0.748013	0.723165
75.335	0.739062	0.750111	0.727314
75.399	0.742281	0.753373	0.7288
75.516	0.744163	0.754965	0.732379
75.637	0.746477	0.759758	0.733517
75.727	0.750808	0.761479	0.738725
75.788	0.754363	0.764751	0.741248
75.909	0.757107	0.765625	0.74568
75.999	0.760025	0.772345	0.747943
76.15	0.764291	0.775217	0.751424
76.275	0.769802	0.779683	0.756816
76.362	0.771565	0.781745	0.760593
76.422	0.775655	0.78554	0.763582
76.487	0.779103	0.790818	0.765118
76.607	0.783633	0.795821	0.771799
76.758	0.787207	0.79725	0.771886
76.815	0.793992	0.804021	0.77565
76.936	0.795165	0.806561	0.780101
77.057	0.79991	0.809682	0.786568
77.148	0.804937	0.816834	0.790451
77.208	0.807392	0.821291	0.792139
77.329	0.814755	0.827831	0.797502
77.39	0.817583	0.829919	0.803669
77.511	0.822504	0.831999	0.804395
77.632	0.827183	0.837578	0.812772
77.783	0.834967	0.845497	0.815284
77.904	0.837826	0.849953	0.82046
77.994	0.841335	0.853706	0.82286
78.055	0.847979	0.854391	0.829162
78.149	0.850765	0.864022	0.83538
78.24	0.857189	0.868639	0.840398
78.357	0.863393	0.875101	0.846375
78.478	0.869263	0.876661	0.850973
78.599	0.875881	0.886261	0.852688
78.69	0.879336	0.889876	0.859336
78.75	0.884711	0.895495	0.867282
78.871	0.889622	0.900581	0.871178
78.962	0.892194	0.903166	0.876714
79.053	0.902154	0.908706	0.880905
79.144	0.903533	0.913951	0.887203
79.295	0.909668	0.917268	0.895165
79.386	0.914015	0.924538	0.896109
79.507	0.918834	0.92719	0.902625
79.597	0.921371	0.931318	0.906481
79.692	0.92932	0.934139	0.908644
79.779	0.933023	0.941611	0.916545
79.869	0.936222	0.942358	0.918376
79.991	0.940312	0.947606	0.925197
80.112	0.944818	0.952829	0.930288
80.203	0.950446	0.95449	0.931878
80.293	0.953353	0.959632	0.937094
80.414	0.956418	0.964525	0.94037
80.509	0.960409	0.966963	0.945371
80.599	0.963314	0.969183	0.949047
80.69	0.965361	0.968615	0.952867
80.808	0.967573	0.972287	0.957572
80.898	0.971777	0.974892	0.959738
81.02	0.973836	0.975536	0.959213
81.14	0.975165	0.979029	0.964978
81.231	0.978881	0.978272	0.96416
81.292	0.978311	0.982644	0.968443
81.413	0.979746	0.985389	0.969235
81.534	0.981836	0.985321	0.973064
81.655	0.98432	0.986581	0.974057
81.776	0.983889	0.985323	0.977915
81.841	0.98428	0.989516	0.977422
81.928	0.985695	0.988768	0.975849
82.018	0.986148	0.990439	0.97948
82.139	0.987586	0.99005	0.979734
82.265	0.987088	0.990989	0.983724
82.351	0.988615	0.992586	0.981842
82.442	0.988791	0.990978	0.983191
82.507	0.990177	0.991554	0.988156
82.658	0.989517	0.991494	0.984553
82.779	0.989766	0.989873	0.985746
82.87	0.990695	0.989697	0.987069
82.957	0.990281	0.989117	0.98627
83.022	0.990021	0.993098	0.982792
83.108	0.991102	0.99139	0.983841
83.233	0.987947	0.988839	0.984466
83.355	0.987343	0.99293	0.983687
83.472	0.98939	0.990261	0.985039
83.563	0.986828	0.991215	0.98442
83.684	0.986409	0.989076	0.98649
83.809	0.988683	0.988758	0.984806
83.866	0.98921	0.989959	0.986781
83.987	0.987233	0.990618	0.985049
84.108	0.992477	0.988576	0.98528
84.169	0.990789	0.98937	0.984916
84.26	0.98893	0.990727	0.985301
84.385	0.987381	0.990113	0.980519
84.502	0.989079	0.990232	0.980672
84.593	0.987861	0.992094	0.984158
84.714	0.987955	0.989954	0.983126
84.779	0.988135	0.99074	0.979592
84.835	0.984537	0.98972	0.98454
84.96	0.983231	0.988643	0.988132

## Sheet: Ext Data Fig7 G60A-G61P-M66A
x	y	y	y
	black	blue	orange
Temperature (°C)	No peptide control	+FG peptide	+GG peptide
55.121	0.674754	0.67362	0.672453
55.211	0.673969	0.673091	0.67453
55.331	0.673075	0.67492	0.675164
55.421	0.674131	0.672233	0.67299
55.511	0.674627	0.67569	0.676347
55.631	0.675783	0.675854	0.674126
55.812	0.676048	0.675849	0.674233
55.871	0.675607	0.67549	0.675554
55.962	0.674607	0.675241	0.674783
56.025	0.676052	0.675422	0.674573
56.116	0.674987	0.675826	0.676551
56.232	0.673395	0.673481	0.674576
56.352	0.675216	0.674135	0.675899
56.472	0.676461	0.675238	0.67838
56.562	0.676306	0.67493	0.677049
56.652	0.676119	0.676559	0.677004
56.712	0.67446	0.676645	0.676994
56.836	0.675272	0.675348	0.675293
56.952	0.674826	0.674822	0.677779
57.043	0.674742	0.677578	0.676195
57.133	0.67701	0.675324	0.676968
57.253	0.675944	0.676995	0.676525
57.373	0.676531	0.676592	0.675601
57.493	0.677168	0.677383	0.677025
57.583	0.678659	0.675548	0.677363
57.673	0.677526	0.678583	0.675981
57.764	0.676171	0.678159	0.677012
57.857	0.677157	0.67805	0.676381
57.947	0.67752	0.676491	0.676241
58.064	0.676296	0.678787	0.677664
58.154	0.675686	0.675941	0.676812
58.274	0.676138	0.6781	0.678304
58.395	0.676116	0.676734	0.676961
58.488	0.677295	0.676767	0.675841
58.609	0.677411	0.677544	0.678139
58.695	0.675755	0.677729	0.678561
58.785	0.676105	0.677505	0.675293
58.815	0.677542	0.676975	0.678264
58.905	0.677646	0.677961	0.677757
59.056	0.677205	0.677605	0.677479
59.146	0.676822	0.676989	0.679244
59.266	0.677694	0.678156	0.677863
59.386	0.676874	0.679837	0.677934
59.506	0.678352	0.67823	0.676953
59.627	0.676518	0.678266	0.678659
59.687	0.67747	0.677668	0.678955
59.781	0.678457	0.67818	0.677601
59.901	0.678525	0.676991	0.677616
60.021	0.678217	0.681777	0.677108
60.108	0.676399	0.678254	0.678435
60.198	0.678871	0.678959	0.678859
60.292	0.676701	0.678786	0.678605
60.438	0.678548	0.677574	0.679706
60.529	0.679391	0.678902	0.679362
60.619	0.67751	0.679186	0.678935
60.709	0.677205	0.678103	0.677945
60.799	0.678115	0.678847	0.680411
60.889	0.679902	0.678174	0.678502
61.04	0.678688	0.678509	0.678457
61.13	0.681187	0.678799	0.676482
61.22	0.679372	0.678462	0.678247
61.311	0.679652	0.679527	0.677464
61.401	0.681011	0.678696	0.680183
61.551	0.679171	0.677215	0.679739
61.675	0.68009	0.677458	0.67937
61.732	0.680616	0.679556	0.679206
61.852	0.680652	0.678728	0.677145
61.942	0.677768	0.678296	0.677605
62.032	0.678132	0.680176	0.677218
62.153	0.678846	0.680281	0.680302
62.186	0.678939	0.678513	0.679159
62.337	0.677681	0.679957	0.678994
62.423	0.68093	0.679502	0.678556
62.544	0.679285	0.67885	0.679099
62.698	0.679907	0.680625	0.6794
62.754	0.678595	0.680284	0.681185
62.878	0.679602	0.679053	0.679925
62.965	0.679846	0.68145	0.680346
63.055	0.678008	0.680194	0.680482
63.179	0.679848	0.681584	0.678562
63.24	0.679496	0.678687	0.681724
63.36	0.67967	0.679934	0.679909
63.507	0.679348	0.681216	0.679447
63.597	0.68218	0.677985	0.677672
63.721	0.681215	0.679107	0.678158
63.778	0.680093	0.681271	0.680014
63.868	0.680897	0.680062	0.681754
63.932	0.68094	0.680918	0.678053
64.052	0.678245	0.678702	0.681638
64.203	0.678811	0.680763	0.680917
64.289	0.680312	0.681984	0.679873
64.383	0.679776	0.681065	0.682311
64.474	0.678678	0.680963	0.681203
64.564	0.678616	0.679653	0.679539
64.684	0.680783	0.680144	0.681111
64.801	0.67997	0.681202	0.681411
64.892	0.681571	0.680148	0.68062
64.982	0.679658	0.680315	0.679289
65.106	0.680831	0.681729	0.679919
65.227	0.682595	0.680985	0.681946
65.283	0.680779	0.681401	0.680188
65.373	0.682253	0.681462	0.680667
65.494	0.681311	0.682408	0.682807
65.648	0.679105	0.682031	0.680982
65.708	0.682692	0.681938	0.681199
65.799	0.683914	0.681917	0.682086
65.919	0.681351	0.683003	0.683174
66.036	0.682398	0.682616	0.679544
66.096	0.681727	0.682563	0.683509
66.19	0.68299	0.68185	0.682612
66.311	0.682058	0.680712	0.682662
66.431	0.682459	0.682339	0.68176
66.548	0.682385	0.682354	0.683248
66.638	0.682528	0.682925	0.681296
66.729	0.684593	0.683022	0.682556
66.823	0.683673	0.681113	0.68405
66.909	0.683055	0.683297	0.683534
67.03	0.684376	0.683707	0.684129
67.121	0.685112	0.683419	0.684993
67.271	0.684437	0.683224	0.684653
67.362	0.685169	0.684851	0.684962
67.452	0.682936	0.682028	0.685525
67.546	0.684831	0.685513	0.686424
67.633	0.68685	0.685674	0.685562
67.723	0.686767	0.686741	0.687788
67.848	0.687038	0.685329	0.686157
67.968	0.685651	0.686813	0.686386
68.024	0.687946	0.684867	0.686622
68.149	0.687922	0.687008	0.687798
68.266	0.687965	0.687335	0.686884
68.36	0.688628	0.688026	0.687602
68.48	0.687981	0.68869	0.687602
68.571	0.689223	0.688457	0.68893
68.597	0.688574	0.688116	0.688996
68.718	0.689094	0.688534	0.688348
68.808	0.689743	0.690802	0.690879
68.959	0.689002	0.690306	0.690701
69.08	0.688608	0.688863	0.690417
69.174	0.692791	0.690153	0.691209
69.294	0.691355	0.690138	0.691716
69.381	0.692939	0.692506	0.693813
69.475	0.690418	0.692432	0.691265
69.596	0.694266	0.692196	0.695049
69.656	0.692771	0.694348	0.69597
69.777	0.695263	0.692366	0.694398
69.867	0.694651	0.693947	0.694191
69.984	0.695687	0.695917	0.695854
70.109	0.695705	0.700481	0.696996
70.226	0.69693	0.696413	0.695369
70.32	0.697494	0.698093	0.69576
70.41	0.699514	0.698772	0.698743
70.47	0.699326	0.698307	0.700699
70.591	0.699836	0.698434	0.700199
70.682	0.701296	0.70054	0.702599
70.802	0.701532	0.701735	0.702437
70.923	0.703858	0.702261	0.702547
71.07	0.70412	0.703776	0.70407
71.164	0.707779	0.705207	0.704509
71.225	0.706049	0.707149	0.707518
71.315	0.70736	0.707235	0.709764
71.402	0.710441	0.708413	0.711756
71.466	0.712164	0.711356	0.714342
71.613	0.711578	0.713629	0.716161
71.734	0.714243	0.713871	0.716469
71.828	0.719716	0.71677	0.720466
71.949	0.720494	0.71947	0.720513
71.975	0.723353	0.72237	0.725235
72.157	0.725192	0.723503	0.72347
72.221	0.726697	0.725651	0.728564
72.307	0.731763	0.727059	0.731802
72.432	0.73257	0.729926	0.733303
72.553	0.737222	0.734978	0.737185
72.643	0.739058	0.736173	0.740278
72.734	0.740939	0.739133	0.742686
72.851	0.74416	0.741266	0.746721
72.945	0.747332	0.745736	0.7485
73.062	0.748626	0.747833	0.74943
73.153	0.75228	0.748079	0.755336
73.243	0.756607	0.752227	0.75837
73.334	0.759084	0.757346	0.762496
73.424	0.764744	0.759163	0.765964
73.575	0.766451	0.763315	0.767858
73.7	0.769924	0.766945	0.773547
73.79	0.77184	0.769169	0.773345
73.877	0.777738	0.772385	0.780054
73.938	0.78156	0.7741	0.781277
74.032	0.785637	0.780445	0.788905
74.153	0.789225	0.784434	0.791889
74.3	0.793611	0.787826	0.795893
74.425	0.795966	0.79213	0.797956
74.512	0.802755	0.799612	0.803602
74.602	0.806962	0.800861	0.808967
74.663	0.811116	0.804042	0.812664
74.753	0.815859	0.809255	0.819394
74.874	0.819104	0.816325	0.822864
74.995	0.825746	0.818804	0.827597
75.119	0.829094	0.826545	0.832244
75.176	0.835651	0.828107	0.838991
75.267	0.83602	0.836443	0.841827
75.391	0.844496	0.839394	0.848901
75.539	0.850336	0.845305	0.852861
75.629	0.854961	0.848909	0.85721
75.724	0.860745	0.855141	0.86109
75.841	0.865523	0.857462	0.866276
75.905	0.868657	0.8639	0.872011
76.026	0.876827	0.870174	0.876332
76.113	0.880246	0.872962	0.881618
76.207	0.886133	0.879522	0.886227
76.268	0.891289	0.885789	0.891884
76.415	0.896223	0.887281	0.895535
76.539	0.900349	0.891828	0.901539
76.626	0.903788	0.900358	0.906818
76.747	0.909978	0.902753	0.91151
76.842	0.914442	0.906923	0.920753
76.929	0.918132	0.912553	0.921353
76.993	0.921156	0.916741	0.92248
77.144	0.929109	0.921325	0.931334
77.205	0.933988	0.924379	0.934601
77.295	0.935885	0.931986	0.9375
77.412	0.939902	0.932832	0.941964
77.533	0.946448	0.935484	0.943786
77.688	0.947651	0.941727	0.948441
77.779	0.950187	0.945175	0.951741
77.84	0.956926	0.948531	0.955063
77.957	0.958752	0.95356	0.959621
78.047	0.963546	0.958099	0.962203
78.142	0.964447	0.958215	0.967942
78.293	0.968717	0.962722	0.96606
78.384	0.970289	0.964145	0.973454
78.505	0.973162	0.968216	0.97506
78.595	0.974902	0.972472	0.976015
78.686	0.975889	0.9719	0.97675
78.743	0.979992	0.97445	0.978422
78.834	0.981185	0.979211	0.982046
78.958	0.981454	0.978815	0.982327
79.075	0.981446	0.979516	0.985531
79.196	0.984275	0.981475	0.984449
79.291	0.987324	0.978852	0.98495
79.382	0.986019	0.982907	0.987611
79.442	0.985587	0.983989	0.987098
79.563	0.988313	0.984543	0.992849
79.654	0.989297	0.98592	0.987913
79.836	0.988051	0.986389	0.990652
79.926	0.989632	0.984894	0.988051
80.017	0.989566	0.986367	0.991322
80.138	0.988851	0.989167	0.988143
80.199	0.990175	0.98914	0.9907
80.286	0.989817	0.991055	0.99021
80.38	0.991627	0.991771	0.989724
80.471	0.988515	0.990513	0.988549
80.592	0.988725	0.987078	0.989996
80.743	0.991341	0.987381	0.989834
80.834	0.993124	0.989042	0.988214
80.955	0.989922	0.99205	0.991279
81.016	0.990851	0.989551	0.986753
81.107	0.98971	0.989886	0.991401
81.228	0.986318	0.988463	0.988086
81.349	0.992488	0.989715	0.991059
81.409	0.989439	0.9913	0.988963
81.5	0.989992	0.988117	0.989695
81.591	0.991182	0.987195	0.988486
81.742	0.988313	0.989697	0.989566
81.863	0.987847	0.99066	0.98967
81.954	0.990445	0.989	0.98976
82.075	0.98853	0.990706	0.988387
82.136	0.988201	0.987979	0.987266
82.193	0.988512	0.985741	0.989775
82.348	0.987067	0.989622	0.988819
82.469	0.991051	0.988987	0.98839
82.556	0.989057	0.985022	0.989455
82.62	0.987421	0.985889	0.987811
82.741	0.987663	0.986006	0.987829
82.863	0.985879	0.986618	0.986881
82.984	0.987235	0.986652	0.988268
83.075	0.988497	0.98813	0.989711
83.165	0.988869	0.987341	0.987361
83.256	0.989203	0.986957	0.988199
83.347	0.989284	0.9909	0.987765
83.438	0.98626	0.987044	0.986743
83.586	0.988672	0.986302	0.986537
83.681	0.988337	0.985105	0.988216
83.741	0.986365	0.987023	0.989183
83.893	0.987828	0.987129	0.986882
83.983	0.987089	0.987916	0.988927
84.074	0.985543	0.98512	0.986096
84.195	0.987502	0.98459	0.987613
84.286	0.987469	0.985813	0.986338
84.407	0.989572	0.987404	0.988079
84.468	0.988504	0.985812	0.988044
84.589	0.989231	0.983569	0.986083
84.68	0.986925	0.984747	0.987838
84.771	0.986722	0.985536	0.984701
84.923	0.986787	0.98632	0.986955
