# Supplementary material for: A molecular switch modulates assembly and host factor binding of the HIV-1 capsid
Source: Nat Struct Mol Biol. 2023 Feb 9;30(3):383–90. doi: 10.1038/s41594-022-00913-5 (PMC10023569; doi:10.1038/s41594-022-00913-5)
Supplement: Source Data Extended Data Fig. 8 — Statistical Source Data [file 41594_2022_913_MOESM9_ESM.xlsx]

## Sheet: Ext Data Fig 8c
x	y	y	y	y	y
	blue	orange	green	red	purple
wave_number	fsc_nomask	fsc_sphericalmask	fsc_loosemask	fsc_tightmask	fsc_noisesub
0.5	1	1	1	1	1
1.5	0.999911	0.999947	0.999997	0.999999	0.999999
2.5	0.999856	0.999965	0.999986	0.999995	0.999995
3.5	0.999725	0.999903	0.99997	0.999992	0.999992
4.5	0.99963	0.999872	0.999961	0.999988	0.999988
5.5	0.99945	0.999793	0.999936	0.999979	0.999979
6.5	0.999226	0.999701	0.999913	0.999965	0.999965
7.5	0.998863	0.999574	0.999897	0.999947	0.999947
8.5	0.998731	0.999501	0.999845	0.999936	0.999936
9.5	0.997871	0.999157	0.99973	0.999907	0.999907
10.5	0.997559	0.999028	0.999667	0.999887	0.999887
11.5	0.997652	0.999012	0.999652	0.999891	0.999891
12.5	0.997047	0.998753	0.99962	0.99985	0.99985
13.5	0.993638	0.997595	0.999316	0.999772	0.999772
14.5	0.993959	0.997668	0.999253	0.99977	0.99977
15.5	0.995943	0.998297	0.999478	0.99981	0.99981
16.5	0.99581	0.998226	0.999485	0.999789	0.999789
17.5	0.992133	0.99694	0.999005	0.999667	0.999667
18.5	0.987338	0.994866	0.998313	0.999408	0.999408
19.5	0.981463	0.992313	0.997523	0.999224	0.999224
20.5	0.978278	0.991461	0.997337	0.999228	0.999228
21.5	0.970529	0.988547	0.996615	0.998872	0.998872
22.5	0.969304	0.987537	0.996345	0.998705	0.998705
23.5	0.965181	0.98572	0.995428	0.998252	0.998252
24.5	0.950182	0.977833	0.991793	0.99687	0.99687
25.5	0.922321	0.961647	0.983423	0.994416	0.994416
26.5	0.916831	0.956429	0.980311	0.993058	0.993058
27.5	0.908417	0.95234	0.977254	0.992147	0.992147
28.5	0.891226	0.94209	0.969178	0.989216	0.989216
29.5	0.87421	0.934651	0.964801	0.987511	0.987511
30.5	0.886513	0.940104	0.9681	0.987244	0.987244
31.5	0.887368	0.942073	0.969317	0.987727	0.987727
32.5	0.908043	0.950887	0.972645	0.988875	0.988875
33.5	0.903875	0.94795	0.972053	0.988395	0.988395
34.5	0.864396	0.926498	0.960612	0.984858	0.984858
35.5	0.866047	0.92939	0.961708	0.985024	0.985024
36.5	0.909076	0.951168	0.972984	0.988445	0.988445
37.5	0.919726	0.9572	0.976509	0.989792	0.989792
38.5	0.901406	0.948364	0.971762	0.987498	0.987498
39.5	0.867538	0.928903	0.960193	0.98208	0.98208
40.5	0.820043	0.900268	0.942295	0.973615	0.973615
41.5	0.759491	0.863867	0.922566	0.964504	0.964504
42.5	0.744001	0.854473	0.915919	0.960138	0.960138
43.5	0.746135	0.855472	0.917226	0.958618	0.958618
44.5	0.729536	0.84417	0.909604	0.9562	0.9562
45.5	0.744013	0.851904	0.913329	0.957304	0.957304
46.5	0.794086	0.883429	0.933252	0.966787	0.966787
47.5	0.829217	0.908403	0.947709	0.972971	0.972971
48.5	0.821376	0.902416	0.945307	0.971656	0.971656
49.5	0.766497	0.872781	0.927156	0.96214	0.96214
50.5	0.684004	0.81471	0.890932	0.944252	0.944252
51.5	0.62475	0.77136	0.863494	0.928254	0.928254
52.5	0.593641	0.75267	0.852727	0.919115	0.919115
53.5	0.537593	0.710231	0.826383	0.90384	0.90384
54.5	0.456725	0.643208	0.779517	0.875503	0.875503
55.5	0.414409	0.60279	0.742906	0.85581	0.85581
56.5	0.384566	0.567915	0.722641	0.840061	0.840061
57.5	0.319721	0.510321	0.675892	0.810044	0.810044
58.5	0.271197	0.449112	0.622333	0.770682	0.770682
59.5	0.255243	0.431294	0.603683	0.756327	0.756327
60.5	0.236719	0.416245	0.597828	0.751879	0.751879
61.5	0.224203	0.386826	0.574631	0.740151	0.641114
62.5	0.207649	0.366389	0.544566	0.720697	0.630583
63.5	0.178455	0.320628	0.502651	0.683771	0.595457
64.5	0.148138	0.280984	0.453766	0.645116	0.553246
65.5	0.116566	0.238476	0.398106	0.591837	0.498429
66.5	0.097249	0.19426	0.340499	0.539694	0.445129
67.5	0.081336	0.166165	0.301412	0.490316	0.402664
68.5	0.059915	0.129314	0.25475	0.44352	0.367895
69.5	0.055231	0.120151	0.235665	0.42108	0.34788
70.5	0.050328	0.099701	0.210259	0.385724	0.313327
71.5	0.040722	0.078489	0.180461	0.333252	0.273897
72.5	0.035043	0.062378	0.139659	0.285135	0.215682
73.5	0.015044	0.032734	0.095338	0.245677	0.183173
74.5	0.008045	0.034996	0.076592	0.228864	0.174279
75.5	0.01363	0.026438	0.069024	0.206779	0.159889
76.5	0.005067	0.017967	0.06204	0.193305	0.15111
77.5	0.011273	0.014342	0.045439	0.173548	0.138713
78.5	0.004579	0.013484	0.041648	0.14861	0.111139
79.5	0.013258	0.020148	0.043944	0.136482	0.101956
80.5	0.002808	0.006772	0.039791	0.122381	0.085206
81.5	0.004796	0.009891	0.03693	0.106252	0.076527
82.5	0.004711	0.013088	0.035134	0.099184	0.075597
83.5	0.006063	0.01492	0.024239	0.070183	0.040005
84.5	-0.009703	0.001907	0.012856	0.048436	0.021431
85.5	0.004411	0.000657	0.007487	0.044419	0.016903
86.5	0.002677	0.007586	0.018032	0.059556	0.031265
87.5	0.007609	0.012826	0.019514	0.064771	0.050956
88.5	0.004074	0.010603	0.018477	0.050833	0.043747
89.5	0.0082	0.006564	0.016001	0.051009	0.049075
90.5	0.001084	0.00719	0.020379	0.063173	0.045518
91.5	0.002013	0.004467	0.012254	0.050982	0.037376
92.5	0.003768	0.001549	0.005924	0.0299	0.022643
93.5	-0.001321	0.009893	0.013981	0.030914	0.020807
94.5	0.005582	0.01106	0.014358	0.034897	0.024533
95.5	-0.004204	0.00467	0.01315	0.034363	0.026154
96.5	0.003286	0.007132	-0.001273	0.031547	0.026987
97.5	0.007108	0.007644	0.002773	0.024882	0.010445
98.5	-0.000454	0.004369	0.008287	0.020272	0.00058
99.5	0.006415	0.005249	0.014648	0.017766	-0.001951
100.5	0.000766	0.004937	0.010183	0.016383	0.003632
101.5	-0.000202	0.000682	0.002053	0.009708	-0.004608
102.5	-0.000542	-0.00371	0.003036	0.010202	0.000167
103.5	0.00139	-0.002227	0.00455	0.019199	0.011549
104.5	0.004276	0.000375	0.006673	0.016622	0.018864
105.5	0.000755	0.0004	0.005453	0.01501	0.022812
106.5	0.003404	0.004819	0.00676	0.007151	0.001466
107.5	0.001622	0.001744	0.01071	0.009527	0.003677
108.5	-0.001201	-0.001236	0.003821	0.013735	0.004753
109.5	-0.000921	0.00272	0.005204	0.012725	-0.001211
110.5	0.006297	0.004332	0.004816	0.002599	-0.013212
111.5	0.00159	0.001872	0.001881	0.004397	-0.009616
112.5	0.002122	0.002551	0.000609	0.019491	0.010827
113.5	0.002838	0.005115	0.00526	0.013593	0.012536
114.5	0.000751	0.005694	0.002606	0.003188	0.001328
115.5	0.002762	0.008469	0.006223	0.007294	0.014127
116.5	-0.000187	-0.000812	0.001328	0.000409	0.002351
117.5	0.000917	0.0035	0.004898	0.003724	0.005529
118.5	8.4e-05	0.0039	0.004374	0.007842	0.010401
119.5	0.004851	0.002974	-0.001419	0.003871	0.003448
120.5	0.001402	0.000308	-0.008926	-0.00149	0.003674
121.5	0.001508	0.008566	0.001924	0.001023	0.007944
122.5	0.004737	0.004192	-0.002387	-0.004081	0.003207
123.5	0.002617	0.00622	0.000757	-0.002294	0.00116
124.5	0.003196	0.005225	0.004107	-0.000872	0.004551
125.5	0.003885	0.005337	0.006477	-0.002603	0.000949
126.5	0.002784	0.003904	0.006405	0.004749	0.003648
127.5	-0.001306	-0.001052	0.005281	0.011812	0.006139
128.5	0.00432	0.001903	0.003472	0.005777	0.0014
129.5	-0.003135	0.003279	0.007535	0.003696	0.006909
130.5	0.001997	0.005192	0.006768	0.008623	0.015447
131.5	-0.000757	0.001225	0.003509	0.004913	0.008945
132.5	0.000646	0.001861	0.004288	0.006485	0.016077
133.5	-0.001035	0.002621	0.006399	0.005411	0.015097
134.5	0.004345	0.002659	0.004563	0.004266	0.015536
135.5	0.001368	0.002706	0.004768	0.007553	0.018687
136.5	0.000557	0.00082	0.00241	0.007683	0.005707
137.5	0.000627	0.000125	0.003069	0.002753	-0.00429
138.5	0.002805	-0.000901	-0.001459	-0.00198	-0.004467
139.5	-0.000261	0.00198	0.003623	0.002067	0.011367
140.5	0.005458	0.004367	0.006076	0.012942	0.015499
141.5	-0.000992	0.002272	0.009429	0.01974	0.02105
142.5	0.004961	0.001728	0.00598	0.017689	0.015702
143.5	-0.001123	-0.002285	0.004751	0.015951	0.019014
144.5	0.002025	0.001112	0.002583	0.010527	0.017303
145.5	0.007378	0.006445	0.007386	0.00183	0.016165
146.5	0.000486	0.004272	0.00492	0.003558	0.011809
147.5	-0.001399	0.00211	0.007083	0.006211	0.003931

## Sheet: Ext Data Fig 8d
x	y	y	y	y
	blue	green	red	purple
wave_number	fsc_nomask	fsc_loosemask	fsc_tightmask	fsc_noisesub
0.5	1	1	1	1
1.5	0.999914	0.999999	1	1
2.5	0.999904	0.999994	0.999998	0.999998
3.5	0.999788	0.999984	0.999994	0.999994
4.5	0.999694	0.999979	0.999989	0.999989
5.5	0.9995	0.999964	0.999984	0.999984
6.5	0.9992	0.999947	0.999977	0.999977
7.5	0.998872	0.999945	0.999969	0.999969
8.5	0.99869	0.999931	0.999962	0.999962
9.5	0.997642	0.999894	0.999949	0.999949
10.5	0.997998	0.999873	0.999945	0.999945
11.5	0.996709	0.999796	0.99992	0.99992
12.5	0.995341	0.999709	0.999902	0.999902
13.5	0.994652	0.999636	0.99988	0.99988
14.5	0.994969	0.999619	0.999872	0.999872
15.5	0.994687	0.999615	0.999861	0.999861
16.5	0.994629	0.999574	0.999834	0.999834
17.5	0.989157	0.999268	0.999727	0.999727
18.5	0.987422	0.998997	0.999671	0.999671
19.5	0.988682	0.999216	0.999764	0.999764
20.5	0.993995	0.999514	0.999822	0.999822
21.5	0.995013	0.999574	0.999833	0.999833
22.5	0.991525	0.999392	0.999788	0.999788
23.5	0.982554	0.998811	0.999617	0.999617
24.5	0.979344	0.998234	0.999403	0.999403
25.5	0.968691	0.997758	0.999236	0.999236
26.5	0.968619	0.99769	0.999262	0.999262
27.5	0.968549	0.997482	0.999221	0.999221
28.5	0.964327	0.997225	0.999021	0.999021
29.5	0.971378	0.997494	0.999043	0.999043
30.5	0.969243	0.997364	0.998973	0.998973
31.5	0.946413	0.995751	0.998328	0.998328
32.5	0.91696	0.992468	0.997129	0.997129
33.5	0.883832	0.988465	0.995796	0.995796
34.5	0.849262	0.983663	0.99377	0.99377
35.5	0.819204	0.978294	0.992588	0.992588
36.5	0.812952	0.975269	0.990958	0.990958
37.5	0.800016	0.971762	0.989536	0.989536
38.5	0.764062	0.964942	0.987762	0.987762
39.5	0.760923	0.965922	0.987663	0.987663
40.5	0.828083	0.975056	0.989945	0.989945
41.5	0.823453	0.974669	0.989696	0.989696
42.5	0.80979	0.972428	0.989224	0.989224
43.5	0.851982	0.977341	0.99074	0.99074
44.5	0.846335	0.976836	0.990803	0.990803
45.5	0.768653	0.965539	0.987418	0.987418
46.5	0.697319	0.950664	0.982985	0.982985
47.5	0.754547	0.960089	0.98564	0.98564
48.5	0.833604	0.974286	0.989785	0.989785
49.5	0.868231	0.979212	0.991439	0.991439
50.5	0.85447	0.977717	0.991192	0.991192
51.5	0.809265	0.970117	0.988458	0.988458
52.5	0.762147	0.95966	0.984157	0.984157
53.5	0.718623	0.948606	0.97924	0.97924
54.5	0.646583	0.931694	0.972738	0.972738
55.5	0.591389	0.913854	0.966629	0.966629
56.5	0.622056	0.918197	0.967777	0.967777
57.5	0.633647	0.920571	0.967211	0.967211
58.5	0.611792	0.913036	0.963599	0.963599
59.5	0.583486	0.901657	0.95991	0.95991
60.5	0.58982	0.902939	0.961266	0.961266
61.5	0.643148	0.920581	0.968732	0.968732
62.5	0.711005	0.938564	0.975869	0.975869
63.5	0.765692	0.949698	0.980227	0.980227
64.5	0.76477	0.948891	0.980049	0.980049
65.5	0.705807	0.934194	0.974004	0.974004
66.5	0.620853	0.906824	0.962753	0.962753
67.5	0.521208	0.869664	0.947119	0.947119
68.5	0.472446	0.846938	0.937749	0.937749
69.5	0.480511	0.85004	0.937944	0.937944
70.5	0.472479	0.846123	0.935215	0.935215
71.5	0.419648	0.818329	0.92297	0.92297
72.5	0.366531	0.784318	0.906592	0.906592
73.5	0.331134	0.765653	0.896261	0.896261
74.5	0.311491	0.755876	0.891629	0.891629
75.5	0.288236	0.732639	0.878573	0.878573
76.5	0.241071	0.689893	0.857248	0.857248
77.5	0.212158	0.650062	0.832702	0.832702
78.5	0.190235	0.637521	0.824584	0.824584
79.5	0.193878	0.630578	0.822238	0.822238
80.5	0.184724	0.619939	0.81303	0.81303
81.5	0.172858	0.615638	0.806896	0.806896
82.5	0.183034	0.62564	0.811138	0.811138
83.5	0.167854	0.608271	0.804789	0.804789
84.5	0.139572	0.570671	0.77842	0.77842
85.5	0.127292	0.538523	0.751966	0.751966
86.5	0.106548	0.50218	0.733152	0.676718
87.5	0.086322	0.442525	0.690846	0.655522
88.5	0.069246	0.409568	0.655634	0.631083
89.5	0.067336	0.38565	0.632427	0.605729
90.5	0.056436	0.353017	0.594512	0.565601
91.5	0.053526	0.339532	0.575332	0.548223
92.5	0.040362	0.33018	0.571899	0.547044
93.5	0.040495	0.298659	0.537329	0.509582
94.5	0.035379	0.267571	0.49316	0.466618
95.5	0.021051	0.229141	0.451677	0.426437
96.5	0.016911	0.198812	0.412716	0.388523
97.5	0.016047	0.198387	0.403011	0.38759
98.5	0.017179	0.199076	0.396064	0.38138
99.5	0.017732	0.182716	0.380187	0.369181
100.5	0.018265	0.170119	0.370739	0.35178
101.5	0.015609	0.170353	0.370339	0.353742
102.5	0.013444	0.158753	0.354945	0.34734
103.5	0.007583	0.149098	0.328144	0.325173
104.5	0.002641	0.129156	0.289056	0.282443
105.5	0.013155	0.118204	0.260902	0.249189
106.5	0.008491	0.107211	0.241464	0.230396
107.5	0.005795	0.09302	0.222013	0.212065
108.5	0.011728	0.078723	0.203588	0.186586
109.5	0.005879	0.07133	0.190752	0.174397
110.5	0.011887	0.065672	0.170509	0.151377
111.5	0.004633	0.057036	0.15014	0.125313
112.5	0.004347	0.049703	0.146783	0.128572
113.5	0.00348	0.044345	0.134801	0.127208
114.5	0.004455	0.046542	0.133305	0.128092
115.5	-2.7e-05	0.050123	0.131291	0.127352
116.5	0.001375	0.048473	0.131438	0.131172
117.5	0.000917	0.042608	0.139199	0.140084
118.5	0.005695	0.045734	0.150672	0.144358
119.5	0.005578	0.049018	0.14551	0.136843
120.5	0.00355	0.044871	0.128621	0.130296
121.5	0.000142	0.046074	0.123164	0.127209
122.5	0.003012	0.040045	0.11527	0.115589
123.5	-0.0006	0.039497	0.109302	0.103125
124.5	-0.000394	0.034936	0.093057	0.088905
125.5	-0.003599	0.019802	0.068455	0.05626
126.5	0.001579	0.025086	0.064668	0.055325
127.5	0.004264	0.016634	0.065756	0.054785
128.5	0.003762	0.027062	0.073451	0.069055
129.5	0.00484	0.030703	0.08351	0.073085
130.5	0.003903	0.028767	0.079839	0.069782
131.5	0.002748	0.031294	0.071334	0.067979
132.5	0.00223	0.016545	0.052185	0.046621
133.5	0.002119	0.011521	0.046982	0.041318
134.5	0.003964	0.012163	0.035865	0.028784
135.5	-0.00018	0.020734	0.038951	0.036376
136.5	-0.002883	0.01868	0.046595	0.049004
137.5	0.000369	0.018996	0.046877	0.05001
138.5	0.000141	0.021208	0.047077	0.04571
139.5	-0.002463	0.020443	0.03777	0.033443
140.5	0.002339	0.014743	0.030309	0.025182
141.5	0.001577	0.012864	0.029793	0.021496
142.5	-0.002828	0.006909	0.025087	0.023231
143.5	-0.00273	0.007806	0.02573	0.028512
144.5	0.002209	0.009223	0.021597	0.030755
145.5	0.001753	0.009867	0.021178	0.033954
146.5	0.001334	0.003667	0.017858	0.02942
147.5	-0.001606	0.004893	0.018203	0.031048
148.5	-0.004782	0.006613	0.014648	0.028333
149.5	0.000341	0.003537	0.015451	0.030933
150.5	-0.000448	-0.000519	0.01175	0.014372
151.5	0.001041	-0.001974	0.00799	0.000714

## Sheet: Ext Data Fig 8e
x	y	y	y	y
	blue	green	red	purple
wave_number	fsc_nomask	fsc_loosemask	fsc_tightmask	fsc_noisesub
0.5	1	1	1	1
1.5	0.999991	0.999998	1	1
2.5	0.999973	0.999995	0.999999	0.999999
3.5	0.999953	0.999988	0.999997	0.999997
4.5	0.999878	0.999972	0.999993	0.999993
5.5	0.999807	0.999938	0.999984	0.999984
6.5	0.999711	0.999861	0.999986	0.999986
7.5	0.999621	0.999894	0.999979	0.999979
8.5	0.999725	0.999906	0.999973	0.999973
9.5	0.999552	0.999854	0.999963	0.999963
10.5	0.999172	0.999694	0.999953	0.999953
11.5	0.998887	0.9996	0.99993	0.99993
12.5	0.998829	0.999572	0.999932	0.999932
13.5	0.997641	0.999274	0.999879	0.999879
14.5	0.994736	0.997826	0.999687	0.999687
15.5	0.992619	0.996777	0.999535	0.999535
16.5	0.992564	0.996885	0.999458	0.999458
17.5	0.993791	0.997417	0.999355	0.999355
18.5	0.993166	0.996828	0.99934	0.99934
19.5	0.993083	0.996952	0.999415	0.999415
20.5	0.994148	0.997227	0.999502	0.999502
21.5	0.993975	0.997148	0.999462	0.999462
22.5	0.99046	0.995405	0.9993	0.9993
23.5	0.986459	0.993448	0.998906	0.998906
24.5	0.985978	0.993095	0.9988	0.9988
25.5	0.98969	0.994951	0.999019	0.999019
26.5	0.991667	0.995964	0.99906	0.99906
27.5	0.988016	0.993939	0.998576	0.998576
28.5	0.981912	0.991439	0.997842	0.997842
29.5	0.9751	0.987961	0.996856	0.996856
30.5	0.969187	0.98429	0.99597	0.99597
31.5	0.964678	0.982638	0.995118	0.995118
32.5	0.950857	0.976577	0.993625	0.993625
33.5	0.949089	0.974747	0.992432	0.992432
34.5	0.939329	0.970622	0.99119	0.99119
35.5	0.925026	0.962939	0.988994	0.988994
36.5	0.904653	0.952672	0.985182	0.985182
37.5	0.877806	0.939087	0.979029	0.979029
38.5	0.851701	0.926458	0.97496	0.97496
39.5	0.830901	0.910573	0.97097	0.97097
40.5	0.800501	0.898229	0.96484	0.96484
41.5	0.784726	0.889925	0.958882	0.958882
42.5	0.753379	0.874261	0.951009	0.951009
43.5	0.726509	0.857025	0.943875	0.943875
44.5	0.705299	0.835582	0.935141	0.935141
45.5	0.658883	0.813516	0.923365	0.923365
46.5	0.602037	0.773076	0.907252	0.907252
47.5	0.568427	0.745577	0.898791	0.898791
48.5	0.524663	0.727322	0.897219	0.897219
49.5	0.502421	0.706239	0.887729	0.887729
50.5	0.475935	0.687784	0.871249	0.871249
51.5	0.419631	0.641434	0.852735	0.852735
52.5	0.421258	0.633326	0.844359	0.844359
53.5	0.38579	0.612045	0.83319	0.83319
54.5	0.380474	0.587856	0.820123	0.820123
55.5	0.344166	0.563432	0.801404	0.713194
56.5	0.30311	0.522036	0.768231	0.698794
57.5	0.269064	0.485866	0.746683	0.682896
58.5	0.23327	0.452303	0.724885	0.667032
59.5	0.209747	0.407203	0.693465	0.640048
60.5	0.166396	0.36303	0.649037	0.597049
61.5	0.162093	0.318803	0.602259	0.546234
62.5	0.118565	0.268961	0.564116	0.503539
63.5	0.105854	0.245654	0.529983	0.475332
64.5	0.089007	0.212169	0.488192	0.441281
65.5	0.055282	0.165166	0.442315	0.410862
66.5	0.045902	0.11107	0.366156	0.329685
67.5	0.010438	0.058713	0.284233	0.24098
68.5	0.008152	0.039452	0.233195	0.185414
69.5	0.011043	0.043555	0.18756	0.147198
70.5	0.009486	0.030614	0.141777	0.104293
71.5	0.001236	0.00512	0.123775	0.100925
72.5	0.003949	0.010428	0.125931	0.100998
73.5	0.004375	0.004194	0.089871	0.053781
74.5	-0.00417	0.001301	0.081835	0.046691
75.5	0.008855	0.02954	0.09509	0.055279
76.5	0.015694	0.020312	0.063337	0.034711
77.5	0.014806	0.015948	0.031955	0.001861
78.5	0.017957	0.013417	0.019066	-0.00879
79.5	-0.003897	0.009857	0.041421	0.014038
80.5	0.009078	0.014841	0.046668	0.022282
81.5	-0.002613	-0.004001	0.013103	-0.012056
82.5	-0.004622	0.000176	-0.009829	-0.023797
83.5	0.002061	-0.014855	-0.00287	-0.018629
84.5	0.002644	-0.01165	0.018572	0.01305
85.5	0.000195	0.008997	0.027932	0.018006
86.5	-0.0083	0.00228	0.016566	0.011649
87.5	0.001019	-0.002142	0.026575	0.021382
88.5	-0.002371	-0.002652	0.036531	0.031336
89.5	-0.004096	-0.004944	0.025554	0.023829
90.5	0.001806	-0.008294	0.01042	0.003965
91.5	-0.004031	-0.006893	0.012995	0.008879
92.5	-0.002846	0.000348	0.017144	0.016933
93.5	0.010044	0.005213	0.009211	0.004275
94.5	0.007723	0.008447	0.016679	0.018274
95.5	0.002659	0.001944	0.006382	0.005778
96.5	0.003449	0.00239	-0.012033	-0.025623
97.5	-0.001725	-0.00299	-0.001428	-0.013972
98.5	0.00028	0.004326	0.024933	0.016476
99.5	0.006778	0.007138	0.026068	0.016521
100.5	-0.005188	0.003743	0.022706	0.013583
101.5	-0.006939	-0.010917	0.002754	0.000231
102.5	-0.006945	0.000916	0.000267	-0.011744
103.5	-0.002429	-0.010687	-0.015576	-0.024847
104.5	-0.005159	-0.009395	0.00133	-0.01316
105.5	-0.001609	-0.008571	0.001048	-0.004794
106.5	-0.003738	-0.006441	-0.020377	-0.01998
107.5	-0.008096	-0.004542	-0.006434	-0.013247
108.5	-0.002335	-0.000731	-0.011076	-0.015536
109.5	0.004218	0.003115	-0.010727	-0.017265
110.5	0.001619	-0.007606	-0.009486	-0.014931
111.5	-0.003934	-0.004249	-0.015257	-0.019037
112.5	-0.001126	0.006715	-0.001006	-0.00601
113.5	0.008301	0.008606	0.007206	-0.001797
114.5	0.005642	0.009326	0.00023	0.00364
115.5	0.00263	-0.01364	-0.018144	-0.013114
116.5	0.000671	-0.007324	-0.007003	-0.001466
117.5	0.007268	0.015361	0.008841	0.015913
118.5	-0.00531	-0.0005	0.002393	0.001372
119.5	-0.007178	0.005053	0.012456	0.007937
120.5	-0.003473	0.000484	0.01651	0.020314
121.5	0.004083	0.00465	0.023305	0.023049
122.5	0.003337	0.003775	-0.001382	-0.004879
123.5	-0.004653	-0.005115	-0.014668	-0.009467
